# Supplementary material for: Photoinhibiting via simultaneous photoabsorption and free-radical reaction for high-fidelity light-based bioprinting
Source: Nat Commun. 2023 May 27;14:3063. doi: 10.1038/s41467-023-38838-2 (PMC10224992; doi:10.1038/s41467-023-38838-2)
Supplement: Supplementary file 5 — Source Data [file 41467_2023_38838_MOESM5_ESM.xlsx]

## Sheet: Figure 2 a,b
Figure 2a	PEG-GelMA/Tartrzine													Figure 2b	PEG-GelMA/Cur-Na
	Time(s)	G′ 0 mM	G′′0 mM	Time(s)	G′ 1 mM	G′′1 mM	Time(s)	G′ 2 mM	G′′2 mM	Time(s)	G′ 3 mM	G′′3 mM			Time(s)	G′ 0 mM	G′′0 mM	Time(s)	G′ 1 mM	G′′1 mM	Time(s)	G′ 2 mM	G′′2 mM	Time(s)	G′ 3 mM	G′′3 mM
	10.75	0.94951	8.1524	10.83	1.1707	7.4652	10.74	1.6095	7.7122	10.59	0.66844	7.3833			10.75	0.94951	8.1524	10.85	1.3349	7.3434	10.64	1.0514	7.4527	10.68	0.83451	7.2708
	12.75	0.51788	7.5859	12.83	1.1346	7.3906	12.74	1.0014	7.423	12.59	0.85727	7.3504			12.75	0.51788	7.5859	12.85	1.1893	7.525	12.64	0.93808	7.6414	12.68	0.85776	7.467
	14.75	0.68859	7.518	14.83	1.1479	7.1597	14.74	0.92808	7.6113	14.59	0.46635	6.7819			14.75	0.68859	7.518	14.85	1.2912	7.5401	14.64	1.125	7.4681	14.68	0.80021	7.2625
	16.75	0.57705	7.4452	16.83	1.138	7.5351	16.74	1.025	7.5505	16.59	0.98881	7.4299			16.75	0.57705	7.4452	16.85	1.5854	7.5453	16.64	1.0502	7.5187	16.68	0.50018	7.3382
	18.75	0.59108	7.5036	18.83	1.0932	7.4875	18.74	1.0802	7.4999	18.59	0.681	7.3583			18.75	0.59108	7.5036	18.85	1.438	7.4645	18.64	1.1073	7.4802	18.68	0.97463	7.3181
	20.75	0.47846	7.5859	20.83	1.3158	7.4701	20.74	1.1173	7.5342	20.59	0.58068	7.4602			20.75	0.47846	7.5859	20.85	1.3575	7.3286	20.64	0.74869	7.6211	20.68	0.60044	7.3213
	22.75	0.43321	7.8359	22.83	1.2362	7.3664	22.74	0.79869	7.3855	22.59	0.82481	7.5962			22.75	0.43321	7.8359	22.85	1.5207	7.7437	22.64	1.0476	7.7361	22.68	0.63451	7.5054
	24.75	0.80313	7.5189	24.83	1.2382	7.2859	24.74	1.0876	7.4241	24.59	0.69321	7.2861			24.75	0.80313	7.5189	24.85	1.3	7.446	24.64	1.0648	7.2436	24.68	0.72941	7.4041
	26.75	0.50388	7.7825	26.83	1.5036	7.4651	26.74	1.0648	7.5275	26.59	0.7306	7.3199			26.75	0.50388	7.7825	26.85	1.3569	7.833	26.64	0.9514	7.5976	26.68	0.88689	7.5259
	28.75	3.9682	13.601	28.83	4.869	8.8359	28.74	2.6208	7.6171	28.59	1.447	7.2133			28.75	3.9682	13.601	28.85	3.0324	8.0539	28.64	0.8412	7.4954	28.68	0.60479	7.3346
	30.75	35.195	25.366	30.83	33.363	12.433	30.74	6.7254	7.7286	30.59	2.2874	7.4323			30.75	35.195	25.366	30.85	24.673	11.956	30.64	0.98451	7.6428	30.68	0.61359	7.2379
	32.75	118.62	33.564	32.83	113.06	18.936	32.74	14.273	7.4678	32.59	5.5165	7.2532			32.75	118.62	33.564	32.85	81.165	13.529	32.64	1.6186	7.6011	32.68	0.51697	7.5018
	34.75	267.38	38.449	34.83	255.39	25.869	34.74	22.911	7.2901	34.59	11.072	7.4395			34.75	267.38	38.449	34.85	127.67	12.033	34.64	5.0421	7.789	34.68	0.92055	7.413
	36.75	488.61	36.553	36.83	434.87	29.145	36.74	35.423	7.4651	36.59	16.75	7.2866			36.75	488.61	36.553	36.85	186.33	18.577	36.64	10.902	8.5858	36.68	1.1093	7.3294
	38.75	788.46	37.348	38.83	645.46	26.254	38.74	52.381	7.4478	38.59	22.58	7.5895			38.75	788.46	37.348	38.85	328.41	25.338	38.64	26.36	11.956	38.68	2.6495	7.4703
	40.75	1187.1	40.326	40.83	868.5	30.118	40.74	75.099	7.3571	40.59	30.311	7.4092			40.75	1187.1	40.326	40.85	505.31	25.017	40.64	83.665	16.416	40.68	5.9457	7.732
	42.75	1681.3	35.343	42.83	1139.6	34.471	42.74	104.12	8.2086	42.59	44.283	8.2426			42.75	1681.3	35.343	42.85	714.04	28.487	42.64	181.38	20.078	42.68	11.934	7.5741
	44.75	2245.1	29.92	44.83	1346.7	33.417	44.74	141.37	8.5256	44.59	59.051	7.4364			44.75	2245.1	29.92	44.85	930.39	25.203	44.64	297.63	20.055	44.68	23.93	7.6875
	46.75	2858.9	28.98	46.83	1606.5	28.509	46.74	191.13	8.6754	46.59	68.879	8.2269			46.75	2858.9	28.98	46.85	1115.8	21.976	46.64	409.25	19.642	46.68	41.489	8.4818
	48.75	3503.8	20.894	48.83	1837.7	24.3	48.74	250.07	8.9515	48.59	76.173	8.0312			48.75	3503.8	20.894	48.85	1298.2	31.111	48.64	509.77	16.571	48.68	64.419	9.2493
	50.75	4165.9	24.04	50.83	2058	29.738	50.74	320.03	9.7254	50.59	92.374	7.9189			50.75	4165.9	24.04	50.85	1545.2	33.498	50.64	562.3	15.107	50.68	87.001	9.5367
	52.75	4833.3	20.322	52.83	2273.2	26.919	52.74	405	10.195	52.59	117.57	7.794			52.75	4833.3	20.322	52.85	1714.3	25.582	52.64	612.64	15.496	52.68	104.86	9.5544
	54.75	5495.7	17.533	54.83	2441.3	28.691	54.74	488.39	11.303	54.59	147.08	8.5245			54.75	5495.7	17.533	54.85	1877.6	31.733	54.64	728.4	21.684	54.68	123.64	9.1515
	56.75	6144.7	20.155	56.83	2637.7	22.03	56.74	578.87	12.469	56.59	187.33	9.2665			56.75	6144.7	20.155	56.85	2092.3	31.015	56.64	908.09	22.007	56.68	143.68	9.2597
	58.75	6774.9	16.172	58.83	2831	23.101	58.74	676.99	13.172	58.59	224.07	8.9369			58.75	6774.9	16.172	58.85	2344.4	21.164	58.64	1085	17.6	58.68	166.22	9.5541
	60.75	7382.2	18.926	60.83	3012.3	26.216	60.74	780.02	14.689	60.59	255.29	8.7283			60.75	7382.2	18.926	60.85	2565.4	21.683	60.64	1219.2	17.226	60.68	198.02	9.7115
	62.75	7964.5	17.228	62.83	3183.8	24.488	62.74	875.95	16.318	62.59	291.81	8.5792			62.75	7964.5	17.228	62.85	2780.3	24.302	62.64	1315.8	19.58	62.68	226.28	10.891
	64.75	8520.8	18.876	64.83	3375.7	15.612	64.74	979.22	16.836	64.59	324.51	10.065			64.75	8520.8	18.876	64.85	3002.8	31.661	64.64	1410.5	17.742	64.68	258.34	11.426
	66.75	9047.8	19.086	66.83	3530.8	15.465	66.74	1095.8	16.996	66.59	366.18	9.0818			66.75	9047.8	19.086	66.85	3208.9	30.189	66.64	1512.3	18.728	66.68	297.43	11.081
	68.75	9545.2	20.007	68.83	3684	25.492	68.74	1211.1	17.469	68.59	406.07	11.376			68.75	9545.2	20.007	68.85	3396.5	34.059	68.64	1622.6	19.874	68.68	331.86	11.948
	70.75	10019	16.332	70.83	3842.9	27.377	70.74	1325.8	17.176	70.59	433.4	12.154			70.75	10019	16.332	70.85	3545.4	19.343	70.64	1724.4	18.24	70.68	366.25	10.624
	72.75	10462	16.573	72.83	4014.8	25.99	72.74	1434.8	15.23	72.59	472.2	11.663			72.75	10462	16.573	72.85	3688.7	18.511	72.64	1819.3	17.299	72.68	401.73	12.072
	74.75	10881	16.801	74.83	4178	21.834	74.74	1532.6	15.306	74.59	511.5	10.959			74.75	10881	16.801	74.85	3874.5	19.973	74.64	1912.4	17.243	74.68	444.79	11.754
	76.75	11276	15.636	76.83	4332.2	18.503	76.74	1615.9	19.045	76.59	551.45	9.4943			76.75	11276	15.636	76.85	4061.5	20.208	76.64	2002.5	18.05	76.68	485.5	11.943
	78.75	11647	18.293	78.83	4488.9	21.513	78.74	1706.4	19.602	78.59	600.56	10.48			78.75	11647	18.293	78.85	4254.2	20.146	78.64	2088.1	18.14	78.68	519.75	11.973
	80.75	11999	17.146	80.83	4621.3	25.825	80.74	1794.7	19.434	80.59	647.13	13.625			80.75	11999	17.146	80.85	4425.4	26.446	80.64	2169.6	16.108	80.68	558.12	10.999
	82.75	12333	17.588	82.83	4775.7	15.667	82.74	1878.3	18.655	82.59	694.76	13.272			82.75	12333	17.588	82.85	4584.7	34.781	82.64	2248.9	17.493	82.68	588.98	11.242
	84.75	12647	16.734	84.83	4915.5	28.775	84.74	1948.6	18.205	84.59	729.07	12.116			84.75	12647	16.734	84.85	4778.8	31.46	84.64	2322.1	16.473	84.68	619.83	12.689
	86.75	12945	21.265	86.83	5071.1	28.187	86.74	2022.3	20.016	86.59	750.47	9.7394			86.75	12945	21.265	86.85	4965.3	19.959	86.64	2397.6	18.003	86.68	659.52	13.042
	88.75	13229	17.847	88.83	5209.9	15.459	88.74	2088.6	21.069	88.59	782.59	10.105			88.75	13229	17.847	88.85	5137	15.944	88.64	2469.9	17.562	88.68	691.99	12.472
	90.75	13498	18.945	90.83	5341.2	10.351	90.74	2150.7	17.229	90.59	824.83	11.3			90.75	13498	18.945	90.85	5292.4	27.319	90.64	2540.6	15.925	90.68	720.83	10.303
	92.75	13756	17.418	92.83	5467.6	14.27	92.74	2212	14.366	92.59	859.01	12.674			92.75	13756	17.418	92.85	5465.5	29.125	92.64	2611.8	16.1	92.68	735.52	11.031
	94.75	13999	18.28	94.83	5568.8	23.905	94.74	2270.8	17.266	94.59	884.92	13.192			94.75	13999	18.28	94.85	5662.9	27.918	94.64	2678.4	16.22	94.68	749.23	8.6475
	96.75	14233	19.366	96.83	5692	33.005	96.74	2322	18.12	96.59	926.78	13.539			96.75	14233	19.366	96.85	5837.8	22.23	96.64	2745.9	15.389	96.68	762.24	8.9575
	98.75	14456	19.826	98.83	5831.6	26.417	98.74	2375.7	13.891	98.59	957.92	15.614			98.75	14456	19.826	98.85	5994.5	21.884	98.64	2808.7	15.301	98.68	777.09	8.8292
	100.8	14669	16.095	100.8	5952	11.133	100.7	2423	17.623	100.6	990.46	14.273			100.8	14669	16.095	100.8	6148.5	15.578	100.6	2875.9	16.824	100.7	792.18	9.9198
	102.8	14877	17.284	102.8	6068.8	15.281	102.7	2454.1	15.475	102.6	1033.6	10.97			102.8	14877	17.284	102.8	6295.2	17.808	102.6	2939.3	17.258	102.7	806.04	10.153
	104.8	15072	17.699	104.8	6192.3	10.038	104.7	2495.8	13.376	104.6	1067.2	7.2144			104.8	15072	17.699	104.8	6441.7	25.749	104.6	3007.7	15.797	104.7	820.41	9.8331
	106.8	15261	19.301	106.8	6314.8	34.541	106.7	2532.6	12.732	106.6	1091.3	12.4			106.8	15261	19.301	106.8	6616.1	28.309	106.6	3070.8	15.816	106.7	834.87	9.512
	108.8	15446	22.46	108.8	6436.1	33.149	108.7	2568	14.333	108.6	1127.4	16.164			108.8	15446	22.46	108.8	6779.7	17.796	108.6	3138.6	17.584	108.7	853.09	10.117
	110.8	15621	16.847	110.8	6546.2	21.61	110.7	2603	14.017	110.6	1160.9	8.4975			110.8	15621	16.847	110.8	6927.9	15.783	110.6	3200.6	15.812	110.7	870	9.5869
	112.8	15791	20.393	112.8	6644.4	13.433	112.7	2638.1	18.882	112.6	1185.5	15.269			112.8	15791	20.393	112.8	7067.5	11.764	112.6	3261.3	17.651	112.7	886.85	11.606
	114.8	15958	19.238	114.8	6754.5	11.635	114.7	2671.9	9.6676	114.6	1218.3	11.671			114.8	15958	19.238	114.8	7199	19.253	114.6	3319.7	14.681	114.7	904.75	11.283
	116.8	16118	20.613	116.8	6870.8	13.821	116.7	2696.4	11.642	116.6	1244.1	8.3388			116.8	16118	20.613	116.8	7308.3	28.668	116.6	3377.1	15.436	116.7	921.3	11.154
	118.8	16277	17.91	118.8	6973.3	30.789	118.7	2731	12.27	118.6	1271	14.527			118.8	16277	17.91	118.8	7452.8	25.641	118.6	3431.6	17.458	118.7	937.81	10.499
	120.8	16429	18.738	120.8	7137.5	32.072	120.7	2771.3	10.477	120.6	1309.8	14.31			120.8	16429	18.738	120.8	7580.6	27.254	120.6	3488.6	16.288	120.7	955.24	11.208
	122.8	16579	15.108	122.8	7265.3	13.724	122.7	2799.6	14.138	122.6	1341.2	8.8624			122.8	16579	15.108	122.8	7706.1	26.789	122.6	3539.9	15.301	122.7	973.34	11.532
	124.8	16729	16.359	124.8	7363.7	11.279	124.7	2835.9	17.594	124.6	1361	14.036			124.8	16729	16.359	124.8	7793.7	2.0577	124.6	3591.5	14.458	124.7	988.56	9.6142
	126.8	16875	19.053	126.8	7470.2	14.925	126.7	2865.3	11.914	126.6	1386.9	13.14			126.8	16875	19.053	126.8	7865.2	10.843	126.6	3642	14.436	126.7	1006.2	9.1827
	128.8	17017	19.469	128.8	7579.3	15.342	128.7	2891.5	17.25	128.6	1422.1	6.93			128.8	17017	19.469	128.8	7940	19.632	128.6	3687.8	15.668	128.7	1022.8	11.454
	130.8	17160	19.805	130.8	7669.4	30.965	130.7	2916.8	16.86	130.6	1446	11.938			130.8	17160	19.805	130.8	8050.6	21.291	130.6	3733.8	15.399	130.7	1040.5	11.202
	132.8	17300	19.931	132.8	7794.5	30.057	132.7	2942.1	3.2083	132.6	1457.5	10.716			132.8	17300	19.931	132.8	8153.1	13.472	132.6	3778.8	14.467	132.7	1056.9	11.938
	134.8	17438	20.275	134.8	7907.7	11.492	134.7	2966.1	14.263	134.6	1489.4	9.7836			134.8	17438	20.275	134.8	8223.2	14.585	134.6	3821.4	13.519	134.7	1074	10.205
	136.8	17577	18.313	136.8	7987	11.201	136.7	2994.6	14.788	136.6	1520.6	12.666			136.8	17577	18.313	136.8	8296.4	15.04	136.6	3858.2	12.087	136.7	1091.7	10.312
	138.8	17716	13.031	138.8	8068.8	19.561	138.7	3024.5	10.837	138.6	1581.5	12.355			138.8	17716	13.031	138.8	8370.4	15.885	138.6	3897.6	14.299	138.7	1112.9	10.472
	140.8	17857	20.355	140.8	8159.3	25.758	140.7	3052.8	13.514	140.6	1602.4	11.17			140.8	17857	20.355	140.8	8444.7	17.961	140.6	3948.9	14.159	140.7	1114.6	10.227
	142.8	17995	15.699	142.8	8259.8	12.663	142.7	3078.6	12.326	142.6	1620.5	9.1118			142.8	17995	15.699	142.8	8517.4	19.06	142.6	3990.4	14.574	142.7	1120.5	11.328

## Sheet: Figure 2c
Figure 2c	PEG-GelMA		PEG-GelMA/Tartrazine		PEG-GelMA/Cur-Na
	Strain	Stress	Strain	Stress	Strain	Stress
	0	-0.14174	0	0.01506	0	0.02883
	6.53595e-06	-0.08909	6.53595e-06	0.03515	6.28931e-06	0.01442
	1.96078e-05	-0.05669	1.30719e-05	0.0703	1.25786e-05	-0.01802
	4.57516e-05	-0.04859	4.57516e-05	0.02009	3.77358e-05	-0.05406
	0.000124183	-0.04859	0.000130719	-0.03515	9.43396e-05	-0.06127
	0.000228758	-0.03645	0.000228758	0.05273	0.000194968	-0.03604
	0.000326797	0.00405	0.000320261	0.20337	0.000301887	0.0036
	0.000411765	0.03645	0.000405229	0.19082	0.000396226	0.05046
	0.00048366	0.04455	0.00048366	0.04017	0.000471698	0.10092
	0.000555555	0.01215	0.000555555	-0.00502	0.000540881	0.0865
	0.000627451	-0.03645	0.000620915	0.09039	0.000610063	0.0036
	0.00069281	-0.06884	0.000686275	0.07281	0.000679245	-0.06848
	0.00075817	-0.09719	0.000751634	-0.08788	0.00072956	-0.06848
	0.000823529	-0.12149	0.000816994	-0.12554	0.000798742	-0.01442
	0.000888889	-0.17008	0.000888889	0.06026	0.000861635	0.03244
	0.000960784	-0.21868	0.000954248	0.18077	0.000924528	0.03244
	0.00103	-0.24297	0.00102	0.01506	0.000993711	0.0036
	0.00109	-0.21868	0.00108	-0.18077	0.00106	-0.02523
	0.00115	-0.17818	0.00115	-0.07281	0.00112	-0.03604
	0.00122	-0.14983	0.00122	0.21592	0.00118	-0.02523
	0.00129	-0.12149	0.00128	0.24856	0.00125	-0.01442
	0.00135	-0.08909	0.00135	-0.01004	0.00131	-0.01442
	0.00141	-0.06884	0.00141	-0.17575	0.00138	-0.02523
	0.00148	-0.06884	0.00148	-0.05524	0.00144	-0.04325
	0.00154	-0.07694	0.00154	0.10294	0.0015	-0.03604
	0.0016	-0.09719	0.00161	0.08285	0.00156	-0.0036
	0.00167	-0.10124	0.00167	0.00753	0.00162	0.02163
	0.00173	-0.07694	0.00174	0.05775	0.00168	0.02883
	0.0018	-0.03645	0.0018	0.12805	0.00175	0.03244
	0.00187	-0.02835	0.00187	0.03515	0.00181	0.07569
	0.00193	-0.0162	0.00193	-0.13809	0.00187	0.12975
	0.00199	0.00405	0.002	-0.15818	0.00193	0.14056
	0.00207	0.0162	0.00207	0.01004	0.00199	0.10092
	0.00213	-0.00405	0.00213	0.14813	0.00206	0.06848
	0.0022	-0.03645	0.0022	0.09792	0.00213	0.10452
	0.00226	-0.05669	0.00226	-0.01255	0.00218	0.16579
	0.00233	-0.06884	0.00233	-0.03515	0.00225	0.17661
	0.0024	-0.11744	0.00241	0.01004	0.00231	0.14056
	0.00246	-0.14983	0.00247	-0.00502	0.00238	0.10092
	0.00253	-0.12959	0.00253	-0.08537	0.00245	0.07569
	0.0026	-0.05669	0.00259	-0.10043	0.00251	0.05046
	0.00267	0.00405	0.00265	0.0226	0.00257	0.03965
	0.00273	0.0162	0.00273	0.16069	0.00263	0.05046
	0.00279	-0.00405	0.00279	0.13558	0.0027	0.06848
	0.00286	-0.0162	0.00286	0.00251	0.00275	0.03244
	0.00293	0.01215	0.00292	-0.0477	0.00282	-0.01802
	0.00299	0.04455	0.00299	-0.00502	0.00289	-0.02523
	0.00306	0.06479	0.00306	0.00251	0.00296	0.0036
	0.00312	0.07289	0.00312	0.01004	0.00302	0.02883
	0.00318	0.07694	0.00318	0.11047	0.00309	0.01442
	0.00325	0.07289	0.00324	0.16571	0.00315	-0.01442
	0.00332	0.05669	0.00331	0.05775	0.00321	-0.04325
	0.00339	0.05669	0.00338	0.00251	0.00327	-0.04325
	0.00345	0.07289	0.00344	0.09541	0.00333	-0.00721
	0.00351	0.06479	0.00351	0.07783	0.00339	0.02163
	0.00358	0.0162	0.00358	-0.10043	0.00345	0.03965
	0.00364	-0.0162	0.00364	-0.12554	0.00352	0.02883
	0.0037	-0.0162	0.0037	0.11047	0.00358	0.02883
	0.00376	-0.02025	0.00376	0.2561	0.00364	0.06848
	0.00383	-0.06884	0.00383	0.08537	0.0037	0.10092
	0.0039	-0.09719	0.00389	-0.11298	0.00377	0.06488
	0.00397	-0.04859	0.00395	-0.02511	0.00383	0.0036
	0.00403	0.0162	0.00402	0.1858	0.00389	0.01442
	0.00409	0.05669	0.00408	0.19082	0.00396	0.0865
	0.00416	0.07289	0.00415	0.04519	0.00402	0.12254
	0.00422	0.08504	0.00422	0.03515	0.00408	0.0865
	0.00428	0.08504	0.00427	0.16069	0.00414	0.04685
	0.00435	0.05264	0.00435	0.17826	0.00421	0.06488
	0.00441	0.00405	0.00441	0.0477	0.00426	0.11894
	0.00448	-0.0162	0.00448	-0.01255	0.00433	0.12254
	0.00454	-0.02025	0.00455	0.0477	0.00439	0.09371
	0.00461	-0.05669	0.00463	0.08537	0.00445	0.0865
	0.00468	-0.09719	0.00469	0.06528	0.00452	0.11173
	0.00475	-0.08909	0.00475	0.10796	0.00458	0.12254
	0.00481	-0.04859	0.00482	0.20337	0.00464	0.10452
	0.00488	-0.0081	0.00488	0.16571	0.0047	0.10092
	0.00494	-0.00405	0.00495	-0.03766	0.00477	0.11173
	0.00501	-0.02025	0.00503	-0.15818	0.00483	0.11894
	0.00508	-0.0081	0.00509	-0.03515	0.00489	0.09371
	0.00515	0.0324	0.00515	0.14813	0.00496	0.0829
	0.00522	0.04455	0.00522	0.15567	0.00502	0.12254
	0.00528	-0.0081	0.00528	0.03264	0.00508	0.17661
	0.00535	-0.04859	0.00535	-0.0226	0.00514	0.17661
	0.00541	-0.02025	0.00541	0.0226	0.00521	0.12254
	0.00548	0.05669	0.00547	0.06026	0.00527	0.09371
	0.00555	0.09719	0.00554	0.07281	0.00533	0.11173
	0.00561	0.07289	0.00561	0.13558	0.00539	0.15498
	0.00567	0.05669	0.00567	0.16571	0.00546	0.16579
	0.00574	0.05264	0.00574	0.0477	0.00553	0.13696
	0.0058	0.01215	0.0058	-0.09792	0.00559	0.10092
	0.00587	-0.03645	0.00587	-0.03766	0.00565	0.0865
	0.00593	-0.03645	0.00593	0.1406	0.00572	0.09371
	0.006	0.01215	0.00599	0.13307	0.00578	0.07569
	0.00607	0.03645	0.00606	-0.07532	0.00584	0.02883
	0.00613	0.0162	0.00612	-0.15567	0.0059	0.02163
	0.0062	-0.0081	0.00619	0.02762	0.00597	0.02883
	0.00626	-0.0162	0.00626	0.17324	0.00603	0.02163
	0.00632	-0.0081	0.00633	0.06026	0.00609	0.04685
	0.00639	-0.0162	0.00639	-0.11298	0.00615	0.15498
	0.00646	-0.02025	0.00645	-0.08537	0.00621	0.26671
	0.00652	-0.02025	0.00652	0.08537	0.00628	0.2595
	0.00658	-0.0081	0.00658	0.15567	0.00634	0.14777
	0.00665	-0.0081	0.00664	0.02009	0.0064	0.05767
	0.00671	-0.02025	0.00671	-0.13558	0.00646	0.06848
	0.00678	-0.0162	0.00677	-0.08034	0.00652	0.10092
	0.00684	0.0162	0.00684	0.12052	0.0066	0.07569
	0.0069	0.07289	0.00691	0.21592	0.00666	0.02883
	0.00697	0.09314	0.00697	0.12303	0.00672	0.04685
	0.00703	0.06479	0.00704	0.03264	0.00677	0.0829
	0.0071	0.0324	0.0071	0.08285	0.00684	0.02883
	0.00716	0.0243	0.00717	0.12303	0.0069	-0.09731
	0.00724	0.03645	0.00724	0.01004	0.00696	-0.12615
	0.0073	0.03645	0.00731	-0.08788	0.00703	-0.01442
	0.00737	0.05264	0.00738	0.02009	0.00709	0.09371
	0.00744	0.08504	0.00744	0.20337	0.00715	0.09371
	0.0075	0.10529	0.0075	0.1858	0.00721	0.06488
	0.00756	0.08504	0.00758	-0.01758	0.00728	0.11173
	0.00763	0.04455	0.00764	-0.14562	0.00735	0.15498
	0.0077	0.0243	0.0077	-0.06026	0.0074	0.07569
	0.00776	0.0162	0.00776	0.06026	0.00747	-0.01802
	0.00784	0.01215	0.00784	0.05273	0.00753	0.01081
	0.00791	0.03645	0.0079	-0.01004	0.00759	0.10092
	0.00797	0.08504	0.00797	0.02762	0.00766	0.09371
	0.00803	0.11744	0.00803	0.10796	0.00772	0.01442
	0.00809	0.11339	0.0081	0.09039	0.00779	0.01442
	0.00816	0.09314	0.00817	0.0226	0.00786	0.0829
	0.00824	0.07289	0.00824	0.04017	0.00792	0.10092
	0.0083	0.07694	0.0083	0.09792	0.00798	0.06488
	0.00837	0.11339	0.00837	0.09792	0.00805	0.07569
	0.00842	0.14578	0.00843	0.0703	0.00811	0.13696
	0.00848	0.15388	0.00849	0.09792	0.00818	0.15498
	0.00855	0.11744	0.00855	0.14813	0.00824	0.10092
	0.00862	0.04455	0.00861	0.08285	0.0083	0.0865
	0.00869	-0.02835	0.00869	-0.06277	0.00836	0.14777
	0.00875	-0.0405	0.00875	-0.07532	0.00843	0.173
	0.00882	-0.0162	0.00882	0.09792	0.00849	0.0865
	0.00888	-0.00405	0.00888	0.22346	0.00855	0.01442
	0.00894	-0.03645	0.00895	0.12303	0.00862	0.07569
	0.00901	-0.06884	0.00901	-0.03013	0.00867	0.14777
	0.00908	-0.05669	0.00907	0.00753	0.00874	0.11173
	0.00914	-0.02025	0.00914	0.16571	0.00881	0.06488
	0.00921	-0.0081	0.0092	0.17826	0.00887	0.13696
	0.00928	-0.03645	0.00927	0.00753	0.00892	0.2559
	0.00933	-0.06074	0.00933	-0.08788	0.00898	0.23788
	0.00941	-0.06074	0.0094	0.01506	0.00905	0.10092
	0.00947	-0.04859	0.00946	0.10796	0.00911	0.02883
	0.00954	-0.0405	0.00952	0.01004	0.00918	0.06848
	0.00959	-0.0081	0.00959	-0.14562	0.00924	0.09371
	0.00965	0.05264	0.00966	-0.14311	0.0093	0.06488
	0.00972	0.06479	0.00972	0.06528	0.00936	0.0865
	0.00978	0.01215	0.00978	0.24856	0.00943	0.17661
	0.00985	-0.05669	0.00986	0.1858	0.00948	0.21986
	0.00992	-0.06074	0.00992	-0.02511	0.00954	0.16579
	0.00999	-0.03645	0.00999	-0.11801	0.00961	0.12254
	0.01005	-0.02025	0.01005	-0.01758	0.00967	0.15859
	0.01011	-0.02835	0.01012	0.12303	0.00974	0.19463
	0.01018	-0.0081	0.01019	0.16069	0.0098	0.14056
	0.01025	0.04455	0.01025	0.12805	0.00986	0.07569
	0.01031	0.06479	0.01032	0.08285	0.00992	0.11894
	0.01038	0.04455	0.01039	0.03515	0.00998	0.18381
	0.01046	0.03645	0.01045	0.00251	0.01004	0.15859
	0.01052	0.07694	0.01052	0.0226	0.0101	0.07569
	0.01058	0.11744	0.01058	0.05775	0.01016	0.05767
	0.01065	0.11744	0.01065	0.02762	0.01023	0.10092
	0.01072	0.08504	0.01071	-0.00502	0.0103	0.10452
	0.01078	0.09314	0.01078	0.0477	0.01036	0.05767
	0.01085	0.12554	0.01085	0.12805	0.01043	0.06488
	0.01092	0.11744	0.01092	0.09792	0.01048	0.13696
	0.01098	0.06479	0.01097	-0.0226	0.01055	0.17661
	0.01105	0.03645	0.01104	-0.06779	0.01062	0.12975
	0.01111	0.06479	0.0111	0.0226	0.01068	0.05767
	0.01118	0.10529	0.01117	0.12052	0.01074	0.03965
	0.01124	0.11339	0.01124	0.11047	0.0108	0.05046
	0.01131	0.09314	0.01129	0.05775	0.01086	0.03244
	0.01137	0.05264	0.01137	0.07281	0.01093	-0.0036
	0.01143	0.01215	0.01143	0.12052	0.01099	0.02883
	0.0115	-0.02025	0.0115	0.07783	0.01106	0.11173
	0.01156	-0.04859	0.01156	-0.04268	0.01112	0.14056
	0.01163	-0.05669	0.01163	-0.09792	0.01118	0.11894
	0.01169	-0.06074	0.01169	-0.00502	0.01125	0.10092
	0.01175	-0.07694	0.01175	0.14813	0.01131	0.10092
	0.01182	-0.05669	0.01182	0.19835	0.01137	0.06488
	0.01188	-0.02835	0.01188	0.08537	0.01144	0.01442
	0.01195	-0.02025	0.01195	-0.05022	0.0115	0.02163
	0.01202	-0.0162	0.01201	-0.08034	0.01157	0.09371
	0.01208	0.04455	0.01207	-0.03766	0.01163	0.14056
	0.01214	0.11744	0.01214	-0.00502	0.01169	0.12975
	0.01222	0.13769	0.0122	-0.00251	0.01175	0.10452
	0.01227	0.07694	0.01227	0.02762	0.01181	0.11173
	0.01233	0.0162	0.01233	0.0703	0.01187	0.11173
	0.0124	0.04455	0.0124	0.06528	0.01194	0.07569
	0.01246	0.08504	0.01247	0.01004	0.01199	0.04685
	0.01253	0.05669	0.01253	-0.03013	0.01206	0.06848
	0.01259	0.00405	0.01259	-0.02511	0.01213	0.14056
	0.01267	-0.0081	0.01266	0.01506	0.01218	0.18381
	0.01273	0.0162	0.01273	0.0703	0.01224	0.14777
	0.0128	0.0243	0.0128	0.09541	0.0123	0.05767
	0.01286	0.0162	0.01286	0.06528	0.01236	-0.01442
	0.01293	0.0243	0.01293	0.00753	0.01243	-0.02523
	0.01299	0.06479	0.01299	-0.01255	0.01249	0.01442
	0.01306	0.07289	0.01306	0.01004	0.01255	0.06848
	0.01312	0.0243	0.01312	0.0477	0.01261	0.10092
	0.0132	-0.02025	0.0132	0.06528	0.01267	0.05767
	0.01326	-0.0405	0.01326	0.08285	0.01274	-0.01802
	0.01332	-0.04859	0.01333	0.09541	0.01281	-0.05046
	0.01339	-0.06074	0.01339	0.08285	0.01287	0.01081
	0.01346	-0.08099	0.01345	0.00753	0.01294	0.0865
	0.01353	-0.08909	0.01352	-0.06277	0.013	0.11173
	0.01359	-0.09719	0.01358	-0.05022	0.01307	0.06488
	0.01365	-0.10934	0.01365	0.02009	0.01313	0.01442
	0.01372	-0.11744	0.01371	0.06528	0.01319	0.01442
	0.01378	-0.08909	0.01378	0.05775	0.01326	0.02163
	0.01386	-0.04859	0.01384	0.02762	0.01332	0.01081
	0.01392	-0.0162	0.01392	-0.01255	0.01338	0.0036
	0.01398	0.00405	0.01397	-0.06277	0.01345	0.05046
	0.01404	0.03645	0.01404	-0.06779	0.01352	0.12254
	0.01411	0.07694	0.0141	0.02009	0.01357	0.12975
	0.01418	0.10529	0.01416	0.11549	0.01364	0.06848
	0.01424	0.11339	0.01423	0.09792	0.0137	0.03244
	0.01429	0.09719	0.01429	0.00753	0.01377	0.06488
	0.01437	0.07289	0.01436	-0.01004	0.01383	0.11894
	0.01443	0.05264	0.01442	0.06026	0.01389	0.10452
	0.01449	0.05669	0.0145	0.09792	0.01395	0.04685
	0.01456	0.09314	0.01456	0.06026	0.01402	0.02883
	0.01463	0.12554	0.01462	0.04519	0.01408	0.06848
	0.01469	0.11339	0.01468	0.09792	0.01414	0.09371
	0.01476	0.07289	0.01475	0.11549	0.0142	0.03244
	0.01482	0.05264	0.01482	0.02762	0.01426	-0.03244
	0.01488	0.05669	0.01488	-0.06277	0.01432	-0.01802
	0.01494	0.07289	0.01495	-0.03013	0.01439	0.03244
	0.01501	0.03645	0.01501	0.07783	0.01445	0.05767
	0.01507	-0.0405	0.01508	0.12052	0.01452	0.04685
	0.01514	-0.06884	0.01514	0.07281	0.01458	0.04685
	0.0152	-0.02835	0.0152	0.05273	0.01464	0.0829
	0.01527	0.0243	0.01527	0.10796	0.0147	0.07569
	0.01534	0.04455	0.01533	0.14311	0.01477	0.03965
	0.0154	0.03645	0.01541	0.12805	0.01482	0.04685
	0.01547	0.0162	0.01548	0.14311	0.01489	0.12254
	0.01554	0.0162	0.01554	0.19082	0.01495	0.173
	0.01561	0.0243	0.01561	0.15316	0.01501	0.13696
	0.01567	0.0243	0.01567	0.04017	0.01508	0.0865
	0.01574	0.01215	0.01575	0.02009	0.01514	0.09371
	0.01581	-0.0081	0.01582	0.14311	0.0152	0.09371
	0.01587	-0.02835	0.01588	0.25359	0.01526	0.01081
	0.01594	-0.03645	0.01595	0.17324	0.01533	-0.05046
	0.016	-0.03645	0.016	-0.02511	0.0154	0.0036
	0.01607	-0.04859	0.01607	-0.11298	0.01546	0.10452
	0.01613	-0.06884	0.01614	-0.01758	0.01552	0.11173
	0.01621	-0.05669	0.0162	0.06528	0.01558	0.04685
	0.01627	-0.0162	0.01627	-0.01255	0.01565	0.03965
	0.01634	0.01215	0.01634	-0.11298	0.01572	0.09371
	0.01641	0.0324	0.0164	-0.04268	0.01579	0.12254
	0.01646	0.05669	0.01646	0.13558	0.01584	0.0865
	0.01653	0.05669	0.01652	0.19082	0.01591	0.07569
	0.0166	0.00405	0.01659	0.09541	0.01597	0.11894
	0.01667	-0.05669	0.01665	0.04017	0.01603	0.14777
	0.01673	-0.04859	0.01672	0.11047	0.01609	0.12254
	0.01678	0.01215	0.01678	0.19082	0.01616	0.11894
	0.01686	0.05264	0.01686	0.16822	0.01622	0.15859
	0.01692	0.05264	0.01692	0.10294	0.01628	0.173
	0.01699	0.04455	0.01698	0.08285	0.01635	0.09371
	0.01705	0.04455	0.01705	0.10796	0.01642	0.01442
	0.01712	0.05669	0.01711	0.09039	0.01648	0.03965
	0.01718	0.05669	0.01718	0.03515	0.01654	0.11894
	0.01725	0.05264	0.01724	0.02762	0.0166	0.13696
	0.01732	0.04455	0.01731	0.09039	0.01667	0.11173
	0.01738	0.04455	0.01737	0.13307	0.01673	0.14056
	0.01744	0.05264	0.01743	0.08537	0.01679	0.21265
	0.0175	0.03645	0.0175	0.02762	0.01686	0.20184
	0.01757	0.00405	0.01756	0.04017	0.01692	0.12254
	0.01763	-0.02835	0.01762	0.08537	0.01698	0.11173
	0.01769	-0.0405	0.01769	0.06026	0.01704	0.18381
	0.01776	-0.06074	0.01775	-0.01758	0.0171	0.22346
	0.01782	-0.09719	0.01782	-0.03515	0.01716	0.16579
	0.0179	-0.12959	0.01788	0.0477	0.01723	0.09371
	0.01795	-0.10934	0.01795	0.11549	0.01729	0.09371
	0.01802	-0.06074	0.01801	0.10796	0.01735	0.12254
	0.01809	-0.02835	0.01808	0.09039	0.01742	0.12254
	0.01816	-0.03645	0.01814	0.12052	0.01748	0.12254
	0.01822	-0.07694	0.01822	0.13307	0.01754	0.18381
	0.01827	-0.09719	0.01828	0.08537	0.0176	0.24148
	0.01835	-0.06074	0.01835	0.04519	0.01766	0.21265
	0.01841	0.0162	0.01841	0.07281	0.01772	0.15859
	0.01847	0.07289	0.01848	0.13307	0.01779	0.18381
	0.01854	0.06479	0.01855	0.11549	0.01785	0.22346
	0.01861	-0.02025	0.01861	0.04017	0.01791	0.19463
	0.01867	-0.09719	0.01868	0.02009	0.01797	0.12975
	0.01874	-0.08099	0.01875	0.07281	0.01804	0.14777
	0.0188	-0.02025	0.01881	0.10294	0.0181	0.20184
	0.01888	0.00405	0.01888	0.06026	0.01816	0.19102
	0.01894	0.01215	0.01894	0.03515	0.01823	0.12975
	0.01901	0.03645	0.01901	0.08537	0.0183	0.11173
	0.01908	0.05264	0.01907	0.12805	0.01836	0.14777
	0.01914	-0.00405	0.01914	0.08537	0.01842	0.14777
	0.01921	-0.08099	0.0192	0.02762	0.01848	0.0865
	0.01927	-0.12149	0.01927	0.04519	0.01855	0.02883
	0.01933	-0.08099	0.01933	0.09792	0.01862	0.05046
	0.0194	-0.0081	0.01941	0.10796	0.01868	0.11894
	0.01946	0.0324	0.01947	0.08285	0.01874	0.13696
	0.01953	0.0243	0.01953	0.08537	0.01881	0.11894
	0.01959	0.00405	0.01959	0.09792	0.01887	0.12254
	0.01965	-0.00405	0.01965	0.07783	0.01893	0.15859
	0.01972	0.01215	0.01971	0.03515	0.01899	0.15498
	0.01978	0.0162	0.01978	0.04017	0.01906	0.10452
	0.01986	0.0162	0.01985	0.10796	0.01911	0.06848
	0.01992	0.01215	0.01992	0.16069	0.01918	0.0829
	0.01999	0.0243	0.01998	0.14311	0.01925	0.11173
	0.02005	0.03645	0.02004	0.09792	0.01931	0.12254
	0.02011	0.0324	0.0201	0.08537	0.01936	0.12254
	0.02018	0.0162	0.02017	0.09541	0.01943	0.14777
	0.02025	0.03645	0.02024	0.09792	0.01949	0.19463
	0.02031	0.07289	0.0203	0.09792	0.01956	0.20544
	0.02038	0.06479	0.02037	0.09541	0.01962	0.173
	0.02044	0.05264	0.02043	0.0703	0.01968	0.12975
	0.0205	0.05669	0.02049	0.09792	0.01974	0.14056
	0.02057	0.07289	0.02056	0.20337	0.01981	0.173
	0.02063	0.03645	0.02062	0.24354	0.01987	0.15859
	0.02069	-0.0081	0.02069	0.09792	0.01993	0.12254
	0.02076	-0.03645	0.02076	-0.09792	0.01999	0.12975
	0.02082	-0.0405	0.02082	-0.06779	0.02006	0.16579
	0.02089	-0.06074	0.0209	0.14311	0.02011	0.15859
	0.02095	-0.06074	0.02096	0.19835	0.02018	0.11894
	0.02102	-0.03645	0.02103	0.01506	0.02024	0.11173
	0.02108	-0.0081	0.0211	-0.08034	0.02031	0.14777
	0.02115	0.00405	0.02116	0.08537	0.02036	0.16579
	0.02122	0.01215	0.02122	0.23601	0.02042	0.15498
	0.02129	0.0243	0.02129	0.1406	0.02048	0.15859
	0.02135	0.03645	0.02136	0.00251	0.02055	0.19463
	0.02142	0.04455	0.02142	0.06026	0.02062	0.20184
	0.02149	0.0162	0.0215	0.18077	0.02068	0.173
	0.02156	-0.00405	0.02156	0.13558	0.02074	0.15498
	0.02161	0.03645	0.02162	0.00251	0.02081	0.19463
	0.02169	0.09719	0.02167	0.02009	0.02087	0.22346
	0.02175	0.10529	0.02175	0.16069	0.02093	0.19463
	0.02182	0.06479	0.02182	0.1858	0.02099	0.13696
	0.02188	0.04455	0.02189	0.06528	0.02106	0.11894
	0.02195	0.05669	0.02195	0.02009	0.02112	0.11894
	0.02201	0.04455	0.02201	0.12303	0.02118	0.0829
	0.02208	0.00405	0.02207	0.19835	0.02125	0.04685
	0.02214	-0.0162	0.02214	0.14813	0.02131	0.0829
	0.02221	0.01215	0.0222	0.12052	0.02137	0.14056
	0.02227	0.04455	0.02227	0.19082	0.02144	0.10092
	0.02233	0.07289	0.02233	0.24103	0.0215	-0.01442
	0.02241	0.09719	0.02241	0.16571	0.02157	-0.03244
	0.02247	0.12554	0.02247	0.09541	0.02163	0.06488
	0.02254	0.11744	0.02253	0.14813	0.02169	0.15859
	0.02261	0.07289	0.02259	0.22848	0.02175	0.16579
	0.02267	0.04455	0.02265	0.18077	0.02182	0.16579
	0.02273	0.08504	0.02273	0.0703	0.02187	0.20184
	0.0228	0.13364	0.02278	0.07783	0.02194	0.20184
	0.02286	0.11744	0.02285	0.20337	0.022	0.12254
	0.02292	0.05669	0.02292	0.23099	0.02208	0.07569
	0.02299	0.0243	0.02299	0.12303	0.02214	0.12254
	0.02305	0.01215	0.02305	0.05775	0.02219	0.19102
	0.02312	-0.00405	0.02311	0.13307	0.02225	0.173
	0.02319	0.01215	0.02318	0.19835	0.02231	0.10092
	0.02325	0.08504	0.02324	0.13307	0.02238	0.06848
	0.02331	0.16603	0.02332	0.04519	0.02244	0.11173
	0.02337	0.15793	0.02339	0.07281	0.0225	0.14056
	0.02344	0.08504	0.02344	0.1406	0.02257	0.13696
	0.0235	0.05264	0.02351	0.09039	0.02263	0.16579
	0.02358	0.08504	0.02358	-0.00502	0.02269	0.22346
	0.02365	0.10529	0.02365	0.0226	0.02275	0.21986
	0.02371	0.09314	0.02371	0.14311	0.02282	0.10452
	0.02378	0.04455	0.02378	0.16571	0.02288	0.02883
	0.02384	0.0162	0.02385	0.06528	0.02294	0.0865
	0.02391	0.04455	0.02392	0.03264	0.023	0.14056
	0.02397	0.09314	0.02398	0.10796	0.02306	0.04685
	0.02404	0.08504	0.02404	0.16571	0.02312	-0.06848
	0.02411	0.04455	0.0241	0.12052	0.02319	0.05767
	0.02418	0.0243	0.02417	0.08537	0.02326	0.29194
	0.02424	0.0324	0.02424	0.17826	0.02331	0.30275
	0.02431	0.04455	0.02431	0.28623	0.02338	0.13696
	0.02437	0.05264	0.02437	0.23601	0.02345	0.10092
	0.02444	0.05264	0.02444	0.0703	0.02351	0.19102
	0.0245	0.06479	0.02451	-0.00251	0.02357	0.15498
	0.02457	0.07694	0.02457	0.07281	0.02364	-0.0036
	0.02463	0.07694	0.02464	0.16069	0.0237	-0.00721
	0.0247	0.06479	0.0247	0.16069	0.02377	0.15859
	0.02477	0.05264	0.02476	0.12805	0.02384	0.22346
	0.02483	0.03645	0.02483	0.13558	0.02389	0.12975
	0.0249	0.0324	0.0249	0.15316	0.02396	0.09371
	0.02497	0.0243	0.02496	0.11047	0.02402	0.20184
	0.02503	0.01215	0.02502	0.05775	0.02409	0.24869
	0.02509	-0.0081	0.02508	0.07783	0.02414	0.14777
	0.02515	0.01215	0.02515	0.15316	0.02421	0.10452
	0.02522	0.07694	0.02522	0.19333	0.02428	0.22346
	0.02529	0.12554	0.02529	0.21592	0.02434	0.31357
	0.02535	0.09719	0.02535	0.25359	0.0244	0.21986
	0.02542	0.04455	0.02542	0.26865	0.02446	0.10092
	0.02548	0.04455	0.02548	0.20588	0.02452	0.13696
	0.02555	0.09314	0.02554	0.10294	0.02458	0.22346
	0.02561	0.10529	0.0256	0.0703	0.02465	0.20544
	0.02568	0.07694	0.02567	0.12805	0.02471	0.14777
	0.02575	0.07289	0.02573	0.17826	0.02477	0.20184
	0.02581	0.09719	0.0258	0.16069	0.02484	0.29555
	0.02588	0.09719	0.02586	0.12052	0.0249	0.23788
	0.02593	0.07694	0.02593	0.10796	0.02496	0.0865
	0.02599	0.07694	0.02599	0.10796	0.02503	0.06848
	0.02607	0.10529	0.02606	0.09792	0.02508	0.18381
	0.02613	0.11744	0.02612	0.09039	0.02515	0.21265
	0.0262	0.10529	0.02619	0.11549	0.02521	0.11894
	0.02625	0.08504	0.02626	0.15316	0.02527	0.0865
	0.02633	0.07289	0.02633	0.16069	0.02533	0.21265
	0.02639	0.07694	0.0264	0.13558	0.0254	0.29194
	0.02646	0.09314	0.02646	0.12303	0.02545	0.20184
	0.02652	0.05669	0.02652	0.14311	0.02552	0.11894
	0.02659	-0.0081	0.02659	0.17324	0.02558	0.19463
	0.02666	-0.06074	0.02666	0.17826	0.02564	0.30275
	0.02672	-0.08099	0.02673	0.15567	0.0257	0.27392
	0.02678	-0.11744	0.0268	0.15567	0.02577	0.18381
	0.02685	-0.14174	0.02686	0.17826	0.02583	0.19463
	0.02692	-0.10934	0.02693	0.19082	0.02589	0.24869
	0.02699	-0.0081	0.02699	0.18077	0.02596	0.18381
	0.02706	0.09314	0.02706	0.16069	0.02602	0.03965
	0.02712	0.11339	0.02712	0.1406	0.02608	0.02163
	0.02719	0.07289	0.02719	0.12805	0.02614	0.11894
	0.02725	0.05264	0.02725	0.11549	0.02621	0.14777
	0.02732	0.07694	0.02731	0.12805	0.02627	0.10092
	0.02739	0.08504	0.02738	0.16822	0.02634	0.11173
	0.02745	0.06479	0.02744	0.2109	0.0264	0.19102
	0.02752	0.06479	0.02751	0.21592	0.02647	0.20184
	0.02758	0.08504	0.02758	0.19082	0.02653	0.13696
	0.02764	0.07694	0.02764	0.16571	0.02659	0.13696
	0.02771	0.05264	0.02771	0.14813	0.02665	0.2559
	0.02777	0.07289	0.02776	0.14813	0.02672	0.346
	0.02783	0.17413	0.02782	0.15567	0.02678	0.29555
	0.0279	0.24702	0.02789	0.16069	0.02685	0.19463
	0.02797	0.19843	0.02795	0.16069	0.02691	0.16579
	0.02803	0.08504	0.02802	0.15567	0.02697	0.16579
	0.0281	0.03645	0.02809	0.15316	0.02704	0.14056
	0.02816	0.07694	0.02815	0.14311	0.0271	0.12975
	0.02823	0.09719	0.02822	0.14311	0.02716	0.19102
	0.02829	0.04455	0.02829	0.16069	0.02723	0.2559
	0.02836	0.0162	0.02835	0.19835	0.02729	0.23788
	0.02842	0.08504	0.02841	0.22848	0.02735	0.16579
	0.02849	0.16603	0.02848	0.22346	0.02741	0.15498
	0.02856	0.17818	0.02855	0.16822	0.02747	0.20544
	0.02862	0.15388	0.02861	0.08285	0.02753	0.23788
	0.02868	0.14578	0.02867	0.04017	0.0276	0.22346
	0.02875	0.13364	0.02873	0.13558	0.02765	0.21986
	0.02881	0.09719	0.0288	0.25359	0.02772	0.23067
	0.02888	0.09314	0.02886	0.20588	0.02778	0.19463
	0.02894	0.12554	0.02893	0.0477	0.02784	0.11894
	0.029	0.14578	0.029	0.0226	0.02791	0.06848
	0.02907	0.09314	0.02907	0.14813	0.02796	0.10092
	0.02913	0.0162	0.02914	0.19333	0.02803	0.16579
	0.0292	0.0162	0.0292	0.11549	0.02809	0.19463
	0.02927	0.07289	0.02927	0.09792	0.02815	0.19463
	0.02933	0.07694	0.02934	0.20588	0.02821	0.19102
	0.0294	0.0162	0.02941	0.23601	0.02828	0.17661
	0.02946	0.01215	0.02947	0.10796	0.02834	0.15859
	0.02952	0.07694	0.02954	0.02009	0.02841	0.15859
	0.02959	0.15388	0.0296	0.12052	0.02847	0.17661
	0.02966	0.14578	0.02967	0.24103	0.02853	0.21265
	0.02973	0.09314	0.02973	0.21592	0.02859	0.23788
	0.02979	0.06479	0.0298	0.12303	0.02865	0.21986
	0.02986	0.07289	0.02986	0.12805	0.02872	0.173
	0.02993	0.05264	0.02992	0.20337	0.02879	0.12254
	0.02999	0.00405	0.02999	0.19835	0.02886	0.09371
	0.03005	0.00405	0.03005	0.09039	0.02892	0.10092
	0.03012	0.04455	0.03012	0.04017	0.02899	0.11894
	0.03019	0.05264	0.03018	0.13307	0.02904	0.14056
	0.03025	0.0162	0.03024	0.23099	0.02911	0.14777
	0.03031	0.00405	0.03031	0.22346	0.02917	0.15498
	0.03038	0.0324	0.03037	0.16571	0.02924	0.14777
	0.03044	0.04455	0.03044	0.15567	0.0293	0.14056
	0.03051	0.0324	0.03052	0.18077	0.02936	0.12975
	0.03058	0.05264	0.03058	0.17324	0.02942	0.12975
	0.03064	0.12554	0.03064	0.15316	0.02948	0.13696
	0.03071	0.17413	0.0307	0.17324	0.02955	0.13696
	0.03077	0.15793	0.03076	0.21592	0.02961	0.12254
	0.03084	0.15388	0.03082	0.19333	0.02967	0.12975
	0.03091	0.13769	0.03089	0.13558	0.02973	0.173
	0.03097	0.04455	0.03096	0.12052	0.02979	0.23788
	0.03103	-0.04859	0.03103	0.16069	0.02987	0.29555
	0.0311	0.01215	0.03109	0.19082	0.02992	0.30275
	0.03116	0.17818	0.03115	0.18077	0.02999	0.26671
	0.03122	0.23083	0.03122	0.16822	0.03006	0.21986
	0.03129	0.12554	0.03129	0.16822	0.03012	0.20184
	0.03135	0.09314	0.03135	0.16069	0.03018	0.18381
	0.03142	0.20653	0.03141	0.1406	0.03024	0.17661
	0.0315	0.28752	0.03148	0.1406	0.0303	0.20184
	0.03156	0.20653	0.03154	0.16571	0.03035	0.23788
	0.03162	0.13364	0.03161	0.19082	0.03042	0.24869
	0.03169	0.18628	0.03169	0.19082	0.03049	0.21986
	0.03175	0.25917	0.03176	0.20588	0.03055	0.20184
	0.03181	0.20653	0.03182	0.23601	0.03062	0.21986
	0.03188	0.11339	0.03189	0.22848	0.03067	0.23788
	0.03194	0.09719	0.03196	0.17324	0.03074	0.23067
	0.03201	0.14578	0.03203	0.12805	0.03079	0.22346
	0.03208	0.11744	0.03209	0.1406	0.03086	0.23788
	0.03214	0.07694	0.03216	0.15567	0.03092	0.27392
	0.0322	0.12554	0.03222	0.13558	0.03099	0.30275
	0.03227	0.19843	0.03227	0.12052	0.03106	0.29194
	0.03233	0.16603	0.03235	0.16822	0.03111	0.21986
	0.03241	0.05669	0.03241	0.22848	0.03118	0.15498
	0.03247	0.0324	0.03248	0.19835	0.03124	0.14777
	0.03254	0.13364	0.03255	0.11549	0.03131	0.19463
	0.03261	0.21463	0.03261	0.14813	0.03137	0.24148
	0.03268	0.17413	0.03267	0.26865	0.03144	0.24148
	0.03275	0.08504	0.03273	0.25359	0.0315	0.20544
	0.03281	0.07289	0.0328	0.09039	0.03157	0.17661
	0.03287	0.09719	0.03287	0.05273	0.03164	0.173
	0.03293	0.06479	0.03293	0.22346	0.03169	0.15859
	0.03299	-0.0162	0.033	0.30631	0.03175	0.14056
	0.03306	-0.02835	0.03305	0.16822	0.03182	0.13696
	0.03312	0.03645	0.03312	0.0477	0.03189	0.14777
	0.03319	0.08504	0.03319	0.14311	0.03195	0.173
	0.03326	0.07289	0.03325	0.30129	0.03201	0.19102
	0.03332	0.07289	0.03332	0.28623	0.03208	0.17661
	0.03339	0.10529	0.03339	0.14813	0.03214	0.15859
	0.03346	0.09314	0.03346	0.13307	0.0322	0.18381
	0.03352	0.0162	0.03352	0.24354	0.03226	0.23067
	0.03359	-0.0081	0.03358	0.29376	0.03233	0.26671
	0.03365	0.07289	0.03364	0.21844	0.03239	0.26671
	0.03371	0.11744	0.03371	0.17324	0.03245	0.24148
	0.03378	0.06479	0.03377	0.23601	0.03251	0.22346
	0.03385	-0.00405	0.03383	0.2561	0.03257	0.20184
	0.03391	0.00405	0.0339	0.16571	0.03263	0.15498
	0.03397	0.0243	0.03396	0.11047	0.0327	0.12254
	0.03404	-0.00405	0.03403	0.17826	0.03277	0.14777
	0.0341	-0.0162	0.03409	0.25359	0.03282	0.19102
	0.03417	0.06479	0.03416	0.24856	0.03288	0.19463
	0.03424	0.16603	0.03422	0.20337	0.03294	0.20184
	0.0343	0.17818	0.03429	0.1858	0.03301	0.23788
	0.03437	0.11744	0.03436	0.19082	0.03308	0.24869
	0.03442	0.09719	0.03442	0.17826	0.03314	0.19102
	0.03448	0.14578	0.03449	0.16069	0.0332	0.12975
	0.03455	0.14578	0.03455	0.16069	0.03326	0.16579
	0.03461	0.07289	0.03462	0.16069	0.03332	0.2595
	0.03469	0.01215	0.03469	0.15567	0.03338	0.2559
	0.03475	0.03645	0.03476	0.1858	0.03344	0.15859
	0.03482	0.09314	0.03482	0.26865	0.0335	0.12975
	0.03488	0.09314	0.03489	0.34397	0.03357	0.21265
	0.03495	0.07289	0.03495	0.31887	0.03364	0.24148
	0.03501	0.09314	0.03502	0.21592	0.0337	0.14777
	0.03508	0.12554	0.03508	0.13558	0.03376	0.11173
	0.03515	0.10529	0.03515	0.16822	0.03382	0.22346
	0.03521	0.0324	0.03522	0.24856	0.03389	0.31357
	0.03527	0.00405	0.03528	0.26614	0.03396	0.21265
	0.03534	0.06479	0.03535	0.2109	0.03402	0.0829
	0.03541	0.13364	0.03542	0.20337	0.03408	0.15859
	0.03548	0.16603	0.03548	0.28874	0.03415	0.31357
	0.03554	0.19438	0.03554	0.35151	0.03422	0.27752
	0.03561	0.23892	0.0356	0.16571	0.03428	0.13696
	0.03567	0.26727	0.03567	-0.21844	0.03435	0.12254
	0.03573	0.24702	0.03574	-0.35151	0.0344	0.21265
	0.0358	0.21463	0.0358	-0.00251	0.03447	0.19102
	0.03587	0.20653	0.03587	0.3741	0.03453	0.09371
	0.03593	0.23892	0.03593	0.31133	0.03459	0.13696
	0.036	0.27132	0.03599	0.09541	0.03465	0.29555
	0.03607	0.26727	0.03606	0.19333	0.03472	0.36403
	0.03612	0.23083	0.03612	0.42432	0.03478	0.26671
	0.03619	0.19438	0.03619	0.34899	0.03484	0.21265
	0.03626	0.16603	0.03625	0.10294	0.03491	0.27392
	0.03632	0.15388	0.03632	0.10294	0.03497	0.29194
	0.03639	0.13769	0.03639	0.28623	0.03503	0.173
	0.03646	0.11744	0.03645	0.33644	0.03509	0.11173
	0.03652	0.13364	0.03651	0.24354	0.03516	0.23788
	0.03659	0.17413	0.03658	0.24856	0.03521	0.38205
	0.03665	0.18628	0.03664	0.36406	0.03528	0.31357
	0.03671	0.16603	0.0367	0.41176	0.03533	0.16579
	0.03678	0.14578	0.03676	0.35151	0.0354	0.173
	0.03684	0.13364	0.03683	0.34899	0.03546	0.29555
	0.03691	0.11744	0.0369	0.43938	0.03552	0.28473
	0.03697	0.09314	0.03696	0.4444	0.03558	0.14777
	0.03704	0.07289	0.03703	0.2812	0.03565	0.12975
	0.0371	0.06479	0.0371	0.09541	0.03571	0.2595
	0.03716	0.07289	0.03717	0.03264	0.03578	0.31357
	0.03723	0.09719	0.03724	0.0703	0.03584	0.20184
	0.03729	0.14578	0.0373	0.11047	0.0359	0.12975
	0.03736	0.19843	0.03737	0.1406	0.03596	0.19463
	0.03742	0.19438	0.03744	0.2109	0.03603	0.23788
	0.03749	0.13364	0.0375	0.28874	0.03609	0.14777
	0.03756	0.11339	0.03757	0.27869	0.03615	0.11894
	0.03763	0.15388	0.03764	0.16069	0.03621	0.24148
	0.03769	0.18628	0.03771	0.06026	0.03627	0.32077
	0.03776	0.16603	0.03776	0.06528	0.03633	0.18381
	0.03783	0.13364	0.03784	0.11047	0.0364	0.03244
	0.03789	0.15388	0.03791	0.10796	0.03646	0.11173
	0.03795	0.19438	0.03797	0.08537	0.03653	0.29194
	0.03803	0.19438	0.03803	0.11047	0.0366	0.29555
	0.03809	0.17818	0.0381	0.15316	0.03666	0.15498
	0.03816	0.21868	0.03816	0.1406	0.03673	0.12254
	0.03822	0.27942	0.03822	0.11047	0.03679	0.24148
	0.03829	0.29157	0.03828	0.14813	0.03685	0.27752
	0.03835	0.26727	0.03834	0.24103	0.03691	0.17661
	0.03842	0.24702	0.03841	0.26112	0.03697	0.14056
	0.03848	0.23083	0.03848	0.17324	0.03704	0.2595
	0.03855	0.22678	0.03855	0.09541	0.03709	0.34961
	0.03861	0.22678	0.03861	0.14311	0.03716	0.2559
	0.03867	0.22678	0.03867	0.24856	0.03722	0.10452
	0.03874	0.19843	0.03874	0.26614	0.03728	0.10452
	0.0388	0.14578	0.03881	0.19333	0.03735	0.21265
	0.03888	0.09719	0.03887	0.1858	0.03742	0.24869
	0.03893	0.09314	0.03893	0.2812	0.03748	0.19463
	0.03901	0.09719	0.03899	0.34899	0.03754	0.20544
	0.03908	0.10529	0.03906	0.28623	0.0376	0.29194
	0.03914	0.13364	0.03912	0.19082	0.03766	0.30275
	0.0392	0.18628	0.03918	0.20588	0.03773	0.21265
	0.03927	0.21463	0.03925	0.31133	0.03779	0.15859
	0.03933	0.21463	0.03933	0.35151	0.03785	0.21265
	0.03941	0.19438	0.0394	0.28874	0.03792	0.27752
	0.03946	0.18628	0.03946	0.24103	0.03797	0.2595
	0.03952	0.19843	0.03952	0.26614	0.03804	0.21265
	0.03959	0.21868	0.03959	0.29878	0.0381	0.23067
	0.03965	0.20653	0.03965	0.26112	0.03816	0.29555
	0.03972	0.17413	0.03972	0.22848	0.03823	0.27392
	0.03979	0.15793	0.03978	0.27367	0.03829	0.19463
	0.03985	0.19438	0.03986	0.31384	0.03835	0.21265
	0.03992	0.23083	0.03993	0.23099	0.03841	0.3388
	0.03997	0.21463	0.03999	0.12303	0.03847	0.35682
	0.04005	0.18628	0.04005	0.15567	0.03854	0.20544
	0.04012	0.21463	0.04012	0.24103	0.0386	0.10452
	0.04018	0.27942	0.04018	0.19082	0.03865	0.22346
	0.04025	0.31182	0.04025	0.07783	0.03872	0.36763
	0.04032	0.30777	0.04031	0.10796	0.03878	0.30996
	0.04039	0.29967	0.04038	0.24103	0.03885	0.15859
	0.04045	0.30777	0.04045	0.26112	0.03891	0.17661
	0.04052	0.26727	0.04052	0.16571	0.03898	0.30275
	0.04058	0.18628	0.04058	0.15316	0.03904	0.30996
	0.04065	0.14578	0.04065	0.26865	0.03911	0.20184
	0.04071	0.15388	0.04071	0.3264	0.03917	0.18381
	0.04078	0.15793	0.04078	0.23099	0.03924	0.2595
	0.04084	0.13364	0.04085	0.16069	0.0393	0.2559
	0.04091	0.11744	0.04091	0.23099	0.03937	0.14056
	0.04097	0.15793	0.04097	0.31133	0.03943	0.11894
	0.04104	0.19438	0.04103	0.24856	0.0395	0.2559
	0.0411	0.19438	0.0411	0.15316	0.03957	0.34961
	0.04117	0.17818	0.04116	0.18077	0.03963	0.27392
	0.04124	0.20653	0.04123	0.2812	0.03969	0.19102
	0.0413	0.25107	0.0413	0.28874	0.03975	0.2595
	0.04137	0.27942	0.04137	0.20337	0.03981	0.36403
	0.04143	0.23892	0.04144	0.16822	0.03987	0.31357
	0.0415	0.16603	0.0415	0.24103	0.03994	0.23067
	0.04156	0.10529	0.04156	0.28874	0.04	0.29555
	0.04163	0.08504	0.04162	0.27367	0.04006	0.40367
	0.0417	0.10529	0.04169	0.26865	0.04012	0.3388
	0.04176	0.15388	0.04175	0.3264	0.04019	0.17661
	0.04182	0.19843	0.04182	0.35151	0.04025	0.16579
	0.04189	0.22678	0.04188	0.29878	0.04031	0.30275
	0.04195	0.20653	0.04194	0.24354	0.04037	0.32077
	0.04202	0.16603	0.04201	0.26614	0.04043	0.17661
	0.04208	0.15388	0.04207	0.32389	0.04049	0.14777
	0.04214	0.18628	0.04214	0.34899	0.04055	0.31357
	0.04222	0.21868	0.04221	0.33895	0.04061	0.40007
	0.04227	0.25917	0.04227	0.34899	0.04068	0.23067
	0.04234	0.28752	0.04233	0.36406	0.04074	0.0829
	0.04241	0.27132	0.0424	0.34397	0.04081	0.19102
	0.04248	0.22678	0.04246	0.28623	0.04087	0.39286
	0.04254	0.20653	0.04254	0.25359	0.04093	0.40367
	0.0426	0.25107	0.0426	0.27367	0.04099	0.27752
	0.04267	0.32802	0.04267	0.30129	0.04106	0.27752
	0.04273	0.34016	0.04273	0.29878	0.04111	0.41448
	0.0428	0.31182	0.0428	0.27367	0.04118	0.4289
	0.04286	0.29967	0.04287	0.2561	0.04125	0.27392
	0.04293	0.30777	0.04294	0.25359	0.0413	0.19102
	0.04299	0.27942	0.04301	0.24856	0.04136	0.29555
	0.04307	0.22678	0.04307	0.24856	0.04143	0.37484
	0.04313	0.19843	0.04314	0.26112	0.04148	0.27752
	0.0432	0.21868	0.0432	0.28874	0.04155	0.18381
	0.04326	0.24702	0.04327	0.31133	0.04161	0.2559
	0.04333	0.25917	0.04333	0.30631	0.04167	0.32798
	0.04339	0.25917	0.0434	0.28623	0.04175	0.24869
	0.04346	0.26727	0.04346	0.26112	0.04181	0.17661
	0.04352	0.28752	0.04352	0.23099	0.04187	0.28473
	0.04359	0.30777	0.04359	0.22848	0.04194	0.43971
	0.04365	0.32802	0.04365	0.26865	0.04199	0.41088
	0.04373	0.31992	0.04372	0.33895	0.04206	0.2559
	0.04378	0.27942	0.04378	0.35151	0.04213	0.21265
	0.04384	0.25107	0.04385	0.27367	0.04219	0.31357
	0.04392	0.24702	0.04392	0.17826	0.04225	0.36763
	0.04398	0.25107	0.04397	0.16571	0.04231	0.33159
	0.04405	0.23892	0.04404	0.23099	0.04238	0.346
	0.04411	0.21868	0.0441	0.28623	0.04245	0.43251
	0.04418	0.21463	0.04417	0.29376	0.04251	0.45773
	0.04424	0.21868	0.04424	0.29376	0.04257	0.38565
	0.04431	0.17413	0.0443	0.26614	0.04264	0.38205
	0.04437	0.11339	0.04437	0.21592	0.0427	0.49378
	0.04444	0.11339	0.04444	0.22346	0.04276	0.55865
	0.0445	0.15793	0.0445	0.31384	0.04282	0.48657
	0.04457	0.18628	0.04456	0.39921	0.04288	0.41088
	0.04463	0.17413	0.04462	0.39921	0.04294	0.43251
	0.04469	0.17413	0.04469	0.36908	0.04301	0.48657
	0.04476	0.20653	0.04475	0.38917	0.04307	0.44692
	0.04482	0.22678	0.04482	0.4444	0.04313	0.36403
	0.04489	0.19843	0.04488	0.4444	0.04319	0.37484
	0.04495	0.17413	0.04495	0.39921	0.04325	0.46855
	0.04502	0.19843	0.04501	0.3741	0.04331	0.50099
	0.04508	0.25107	0.04508	0.38163	0.04338	0.4289
	0.04515	0.26727	0.04514	0.3741	0.04344	0.36403
	0.04522	0.25107	0.04521	0.35653	0.0435	0.35682
	0.04528	0.24702	0.04528	0.3741	0.04357	0.346
	0.04534	0.23892	0.04535	0.40172	0.04363	0.30996
	0.04541	0.22678	0.04541	0.39921	0.04369	0.31357
	0.04548	0.21868	0.04548	0.37661	0.04375	0.38205
	0.04554	0.24702	0.04554	0.36908	0.04381	0.42169
	0.04561	0.28752	0.04561	0.36406	0.04387	0.40007
	0.04567	0.27132	0.04568	0.31384	0.04393	0.35682
	0.04574	0.19843	0.04574	0.24856	0.044	0.37484
	0.0458	0.13364	0.0458	0.24103	0.04406	0.40007
	0.04587	0.13769	0.04587	0.29376	0.04413	0.36763
	0.04594	0.19438	0.04593	0.3264	0.04419	0.34961
	0.04601	0.20653	0.046	0.30129	0.04425	0.37484
	0.04607	0.17413	0.04607	0.28623	0.04432	0.40007
	0.04614	0.13364	0.04613	0.31384	0.04438	0.37484
	0.0462	0.10529	0.0462	0.32389	0.04445	0.33159
	0.04627	0.09314	0.04626	0.29376	0.04452	0.3388
	0.04633	0.09314	0.04633	0.30129	0.04458	0.35682
	0.04639	0.15388	0.04639	0.4193	0.04464	0.36403
	0.04646	0.24702	0.04646	0.53228	0.04471	0.37484
	0.04652	0.27132	0.04652	0.49462	0.04477	0.4289
	0.04659	0.19438	0.04659	0.34899	0.04484	0.46855
	0.04666	0.14578	0.04666	0.2812	0.0449	0.41448
	0.04673	0.21868	0.04672	0.35151	0.04496	0.32798
	0.04679	0.31182	0.04678	0.41427	0.04503	0.31357
	0.04685	0.29967	0.04684	0.3741	0.04509	0.39286
	0.04692	0.23083	0.04691	0.31887	0.04515	0.43251
	0.04698	0.23892	0.04697	0.35653	0.04521	0.41088
	0.04705	0.27942	0.04704	0.4193	0.04528	0.38205
	0.04711	0.27942	0.0471	0.41427	0.04533	0.38205
	0.04718	0.22678	0.04718	0.3741	0.0454	0.37484
	0.04724	0.20653	0.04724	0.36406	0.04547	0.33159
	0.0473	0.21463	0.04731	0.38163	0.04553	0.32798
	0.04737	0.18628	0.04736	0.37661	0.04558	0.38565
	0.04744	0.15793	0.04742	0.36406	0.04565	0.43971
	0.0475	0.19843	0.04749	0.36406	0.04571	0.4289
	0.04757	0.28752	0.04756	0.36908	0.04577	0.41088
	0.04763	0.31182	0.04762	0.36406	0.04583	0.44692
	0.0477	0.26727	0.04769	0.3741	0.04589	0.46494
	0.04775	0.24702	0.04775	0.4193	0.04596	0.38565
	0.04782	0.29157	0.04782	0.45947	0.04603	0.30996
	0.04788	0.34016	0.0479	0.45696	0.04609	0.34961
	0.04795	0.31182	0.04796	0.41176	0.04615	0.4289
	0.04802	0.23892	0.04803	0.38666	0.0462	0.41448
	0.04808	0.19438	0.0481	0.38666	0.04627	0.32077
	0.04815	0.18628	0.04816	0.3741	0.04633	0.29194
	0.04822	0.19438	0.04822	0.34899	0.0464	0.346
	0.04828	0.19843	0.04829	0.34899	0.04645	0.40007
	0.04835	0.21463	0.04835	0.37661	0.04653	0.39286
	0.04842	0.25107	0.04842	0.36908	0.04659	0.41088
	0.04849	0.27132	0.04848	0.31887	0.04665	0.47576
	0.04856	0.23892	0.04855	0.29376	0.04672	0.46855
	0.04862	0.19843	0.04862	0.34397	0.04678	0.34961
	0.04869	0.17413	0.04869	0.38917	0.04684	0.24869
	0.04875	0.17818	0.04876	0.36406	0.0469	0.27752
	0.04882	0.21463	0.04882	0.30631	0.04696	0.34961
	0.04889	0.25107	0.04889	0.30631	0.04703	0.38205
	0.04895	0.27942	0.04895	0.3741	0.0471	0.39286
	0.04902	0.27942	0.04901	0.4193	0.04717	0.4289
	0.04908	0.25107	0.04908	0.40674	0.04723	0.44692
	0.04915	0.22678	0.04914	0.38666	0.0473	0.39286
	0.04922	0.25107	0.0492	0.39419	0.04736	0.3388
	0.04927	0.33206	0.04927	0.41427	0.04742	0.37484
	0.04934	0.37256	0.04933	0.40172	0.04748	0.44692
	0.04941	0.33206	0.0494	0.38666	0.04754	0.41088
	0.04948	0.26727	0.04947	0.41176	0.0476	0.29555
	0.04954	0.24702	0.04954	0.46449	0.04767	0.26671
	0.0496	0.25107	0.0496	0.47202	0.04773	0.346
	0.04966	0.27942	0.04967	0.41176	0.0478	0.39286
	0.04973	0.31992	0.04973	0.34397	0.04786	0.37484
	0.04979	0.37256	0.04979	0.34397	0.04792	0.38205
	0.04986	0.38876	0.04986	0.3741	0.04799	0.44692
	0.04993	0.35231	0.04992	0.37661	0.04806	0.43971
	0.04999	0.30777	0.04998	0.36155	0.04811	0.33159
	0.05006	0.29157	0.05005	0.35653	0.04818	0.24869
	0.05012	0.29157	0.05011	0.36155	0.04823	0.30996
	0.05019	0.27942	0.05018	0.35653	0.0483	0.42169
	0.05025	0.25107	0.05024	0.3741	0.04836	0.46855
	0.05032	0.26727	0.05031	0.42683	0.04842	0.45773
	0.05039	0.31992	0.05037	0.47202	0.04848	0.47576
	0.05045	0.34826	0.05044	0.45696	0.04855	0.53703
	0.0505	0.30777	0.0505	0.41427	0.04862	0.54063
	0.05056	0.25917	0.05058	0.40674	0.04867	0.45773
	0.05063	0.27942	0.05063	0.43436	0.04874	0.38205
	0.05071	0.32802	0.0507	0.43185	0.04879	0.39286
	0.05076	0.33206	0.05076	0.38917	0.04886	0.43971
	0.05083	0.31182	0.05082	0.3741	0.04892	0.43251
	0.0509	0.31182	0.0509	0.39921	0.04898	0.40367
	0.05097	0.34016	0.05096	0.4193	0.04904	0.41088
	0.05103	0.31992	0.05103	0.41176	0.04911	0.43971
	0.05109	0.26727	0.05109	0.38917	0.04917	0.44692
	0.05116	0.25917	0.05116	0.38163	0.04923	0.40367
	0.05122	0.28752	0.05123	0.37661	0.04929	0.37484
	0.05129	0.25917	0.05129	0.36908	0.04935	0.38205
	0.05135	0.19843	0.05136	0.35653	0.04942	0.38205
	0.05142	0.19438	0.05142	0.34397	0.04948	0.38205
	0.05149	0.23892	0.05149	0.33142	0.04955	0.41088
	0.05156	0.26727	0.05156	0.32389	0.04962	0.45053
	0.05161	0.21868	0.05162	0.35151	0.04968	0.45773
	0.05168	0.19438	0.05169	0.40172	0.04974	0.43251
	0.05175	0.23892	0.05175	0.43938	0.04981	0.43251
	0.05182	0.29157	0.05181	0.43185	0.04987	0.46494
	0.05188	0.28752	0.05188	0.4193	0.04994	0.45773
	0.05195	0.24702	0.05194	0.4444	0.05	0.40007
	0.05201	0.25107	0.05201	0.49713	0.05006	0.346
	0.05208	0.28752	0.05207	0.5147	0.05013	0.35682
	0.05214	0.29967	0.05214	0.48206	0.05019	0.39286
	0.0522	0.28752	0.05221	0.4444	0.05026	0.41448
	0.05227	0.29157	0.05227	0.43185	0.05032	0.44692
	0.05233	0.31182	0.05233	0.42432	0.05038	0.48296
	0.05241	0.29157	0.0524	0.41427	0.05044	0.50459
	0.05247	0.23083	0.05246	0.42432	0.0505	0.47576
	0.05254	0.18628	0.05254	0.45947	0.05057	0.4289
	0.0526	0.19843	0.0526	0.49462	0.05063	0.41448
	0.05267	0.23083	0.05267	0.47704	0.0507	0.45053
	0.05273	0.23892	0.05273	0.41427	0.05076	0.50099
	0.0528	0.22678	0.0528	0.3741	0.05082	0.52982
	0.05286	0.23083	0.05286	0.36406	0.05087	0.55865
	0.05292	0.26727	0.05292	0.36908	0.05094	0.56586
	0.05299	0.27942	0.05298	0.37661	0.051	0.52982
	0.05305	0.24702	0.05305	0.40674	0.05106	0.47576
	0.05312	0.21868	0.0531	0.45194	0.05113	0.46494
	0.05318	0.25917	0.05318	0.49713	0.05118	0.49378
	0.05325	0.32802	0.05324	0.50215	0.05125	0.52982
	0.05331	0.37256	0.05331	0.47202	0.05131	0.52261
	0.05337	0.38876	0.05337	0.4444	0.05138	0.48296
	0.05344	0.40091	0.05344	0.43938	0.05144	0.46855
	0.0535	0.38876	0.0535	0.46449	0.0515	0.47576
	0.05357	0.34826	0.05358	0.50215	0.05156	0.46494
	0.05363	0.32802	0.05364	0.5147	0.05162	0.43251
	0.05371	0.36851	0.05371	0.49462	0.05169	0.43251
	0.05377	0.41306	0.05378	0.45696	0.05175	0.45773
	0.05383	0.38066	0.05384	0.42683	0.05181	0.46494
	0.0539	0.30777	0.0539	0.4193	0.05187	0.45773
	0.05397	0.29967	0.05397	0.43436	0.05194	0.46494
	0.05403	0.34826	0.05403	0.45947	0.052	0.48657
	0.0541	0.34826	0.0541	0.46951	0.05206	0.50099
	0.05417	0.28752	0.05417	0.46449	0.05213	0.48657
	0.05424	0.25107	0.05424	0.47202	0.05219	0.48296
	0.0543	0.27132	0.05431	0.49713	0.05226	0.50459
	0.05437	0.30777	0.05437	0.50215	0.05232	0.54063
	0.05443	0.30777	0.05443	0.47704	0.05238	0.54063
	0.0545	0.29967	0.0545	0.46951	0.05244	0.52261
	0.05456	0.32802	0.05456	0.49462	0.05251	0.52982
	0.05463	0.33206	0.05463	0.5147	0.05257	0.54784
	0.05469	0.30777	0.05469	0.50717	0.05264	0.55505
	0.05475	0.27132	0.05475	0.50215	0.0527	0.54784
	0.05482	0.27942	0.05482	0.51973	0.05275	0.55865
	0.05489	0.31992	0.05489	0.54734	0.05282	0.57667
	0.05495	0.34826	0.05495	0.55739	0.05288	0.57307
	0.05501	0.35231	0.05501	0.52726	0.05296	0.53703
	0.05508	0.34016	0.05508	0.49462	0.05302	0.50099
	0.05515	0.34826	0.05514	0.47704	0.05307	0.49378
	0.05522	0.36041	0.0552	0.47202	0.05314	0.51901
	0.05528	0.36041	0.05527	0.45947	0.0532	0.53703
	0.05535	0.34016	0.05535	0.4444	0.05326	0.55505
	0.05541	0.30777	0.05541	0.45696	0.05332	0.57667
	0.05548	0.28752	0.05547	0.51973	0.05338	0.57667
	0.05554	0.26727	0.05554	0.57998	0.05345	0.52261
	0.0556	0.27132	0.0556	0.59756	0.05351	0.48657
	0.05567	0.31182	0.05567	0.56994	0.05357	0.51901
	0.05574	0.31992	0.05574	0.53228	0.05364	0.55865
	0.0558	0.29967	0.0558	0.5147	0.05369	0.54784
	0.05587	0.27942	0.05586	0.51973	0.05376	0.50099
	0.05593	0.31182	0.05593	0.53479	0.05382	0.49378
	0.056	0.34016	0.05599	0.55237	0.05389	0.55505
	0.05607	0.34016	0.05606	0.56492	0.05395	0.58388
	0.05612	0.29157	0.05612	0.54734	0.05401	0.51901
	0.05618	0.25107	0.05619	0.52726	0.05407	0.41448
	0.05625	0.27942	0.05626	0.53228	0.05414	0.38565
	0.05631	0.34016	0.05633	0.55739	0.0542	0.43251
	0.05638	0.30777	0.0564	0.56492	0.05426	0.49378
	0.05644	0.20653	0.05646	0.54483	0.05432	0.54063
	0.05652	0.19843	0.05653	0.51973	0.05438	0.56586
	0.05659	0.29157	0.05659	0.51973	0.05445	0.55865
	0.05665	0.34016	0.05666	0.54734	0.0545	0.54063
	0.05673	0.26727	0.05673	0.58501	0.05457	0.53703
	0.05679	0.21463	0.0568	0.59254	0.05464	0.54784
	0.05686	0.27942	0.05686	0.56994	0.0547	0.55505
	0.05692	0.35231	0.05692	0.53479	0.05477	0.52982
	0.05699	0.30777	0.05698	0.50968	0.05483	0.49378
	0.05705	0.22678	0.05705	0.50717	0.05489	0.50099
	0.05711	0.24702	0.05711	0.5147	0.05496	0.53703
	0.05718	0.30777	0.05718	0.53228	0.05503	0.54784
	0.05725	0.28752	0.05725	0.53981	0.05509	0.52982
	0.05731	0.23083	0.05731	0.56492	0.05516	0.54784
	0.05738	0.25917	0.05739	0.60258	0.05521	0.6019
	0.05744	0.34826	0.05744	0.61513	0.05528	0.63795
	0.05751	0.36041	0.0575	0.57998	0.05534	0.61272
	0.05758	0.27942	0.05758	0.54734	0.0554	0.57307
	0.05765	0.21868	0.05764	0.56994	0.05547	0.57667
	0.05771	0.24702	0.05771	0.61765	0.05553	0.6019
	0.05777	0.27942	0.05776	0.61765	0.05559	0.59469
	0.05784	0.24702	0.05784	0.57998	0.05566	0.6019
	0.0579	0.24702	0.0579	0.57747	0.05572	0.65597
	0.05796	0.32802	0.05797	0.60509	0.05579	0.70282
	0.05803	0.38876	0.05803	0.61513	0.05585	0.69201
	0.0581	0.34826	0.0581	0.59756	0.05591	0.64155
	0.05817	0.27942	0.05816	0.60258	0.05597	0.62353
	0.05823	0.29967	0.05822	0.62769	0.05604	0.63074
	0.05829	0.36851	0.05829	0.62769	0.0561	0.61272
	0.05836	0.37256	0.05835	0.57747	0.05616	0.55505
	0.05842	0.29967	0.05841	0.50717	0.05621	0.52261
	0.05849	0.25107	0.05847	0.48458	0.05628	0.53703
	0.05856	0.27132	0.05854	0.54483	0.05635	0.53703
	0.05861	0.27942	0.05861	0.61765	0.05642	0.52982
	0.05868	0.24702	0.05867	0.64024	0.05647	0.56586
	0.05875	0.21868	0.05875	0.61513	0.05653	0.61272
	0.05881	0.23083	0.0588	0.60509	0.05659	0.61992
	0.05887	0.23892	0.05888	0.63522	0.05665	0.57307
	0.05894	0.23083	0.05894	0.65531	0.05672	0.54063
	0.05901	0.24702	0.05901	0.64024	0.05678	0.57667
	0.05907	0.29157	0.05907	0.61513	0.05684	0.61992
	0.05914	0.31992	0.05915	0.61513	0.05691	0.60911
	0.0592	0.28752	0.05922	0.62769	0.05697	0.56586
	0.05927	0.24702	0.05928	0.61765	0.05703	0.57667
	0.05934	0.27132	0.05934	0.57747	0.05709	0.62353
	0.05941	0.35231	0.05941	0.53479	0.05716	0.63795
	0.05947	0.42116	0.05948	0.53228	0.05721	0.59109
	0.05954	0.40901	0.05954	0.55739	0.05728	0.56586
	0.05961	0.34826	0.05961	0.59254	0.05734	0.57667
	0.05967	0.30777	0.05967	0.61765	0.0574	0.56586
	0.05974	0.25917	0.05973	0.60509	0.05747	0.5118
	0.0598	0.20653	0.0598	0.57245	0.05753	0.50459
	0.05987	0.16603	0.05986	0.57245	0.05759	0.55865
	0.05993	0.19843	0.05993	0.59756	0.05765	0.6019
	0.06	0.27132	0.05999	0.60509	0.05772	0.58388
	0.06007	0.29967	0.06006	0.61513	0.05778	0.54784
	0.06013	0.27132	0.06012	0.6528	0.05784	0.55865
	0.0602	0.27132	0.06018	0.69297	0.05791	0.6019
	0.06026	0.29157	0.06025	0.6779	0.05797	0.61992
	0.06033	0.26727	0.06031	0.62267	0.05804	0.6019
	0.06039	0.21868	0.06039	0.60509	0.05811	0.57667
	0.06045	0.23083	0.06045	0.64777	0.05817	0.56586
	0.06052	0.31992	0.06052	0.67288	0.05823	0.55505
	0.06058	0.36041	0.06058	0.63522	0.0583	0.57307
	0.06065	0.34016	0.06064	0.57998	0.05836	0.64876
	0.06071	0.32802	0.06071	0.57245	0.05842	0.73165
	0.06078	0.36041	0.06078	0.61513	0.05848	0.74968
	0.06084	0.38066	0.06084	0.62769	0.05854	0.69561
	0.06091	0.33206	0.0609	0.59254	0.0586	0.67399
	0.06097	0.25917	0.06096	0.56492	0.05867	0.72805
	0.06103	0.25107	0.06102	0.59003	0.05874	0.7677
	0.0611	0.29967	0.06108	0.64024	0.0588	0.73165
	0.06116	0.33206	0.06116	0.67288	0.05886	0.6848
	0.06123	0.32802	0.06123	0.69799	0.05892	0.70282
	0.06129	0.32802	0.06129	0.73063	0.05898	0.75688
	0.06136	0.37256	0.06136	0.73565	0.05904	0.75688
	0.06142	0.40901	0.06142	0.69799	0.05911	0.71003
	0.06149	0.38876	0.06149	0.67288	0.05916	0.6848
	0.06156	0.31992	0.06156	0.69046	0.05923	0.69561
	0.06161	0.25917	0.06161	0.71556	0.0593	0.69201
	0.06168	0.21868	0.06169	0.71808	0.05936	0.65597
	0.06175	0.19843	0.06175	0.69799	0.05942	0.63795
	0.06181	0.20653	0.06182	0.67288	0.05948	0.65957
	0.06188	0.25107	0.06188	0.67288	0.05953	0.69561
	0.06195	0.31182	0.06195	0.69046	0.0596	0.70282
	0.06201	0.34016	0.06201	0.69799	0.05966	0.71003
	0.06208	0.29967	0.06208	0.6779	0.05972	0.74607
	0.06214	0.24702	0.06214	0.64024	0.05979	0.77491
	0.06221	0.23083	0.06221	0.61011	0.05985	0.74968
	0.06227	0.25917	0.06227	0.62769	0.05991	0.69201
	0.06234	0.28752	0.06234	0.67288	0.05997	0.65957
	0.06241	0.33206	0.06241	0.69799	0.06004	0.6848
	0.06248	0.39281	0.06247	0.69297	0.0601	0.73165
	0.06254	0.40091	0.06254	0.69046	0.06017	0.7677
	0.0626	0.31992	0.0626	0.70301	0.06024	0.80013
	0.06267	0.24702	0.06267	0.71556	0.0603	0.81095
	0.06273	0.27942	0.06273	0.69297	0.06036	0.79293
	0.0628	0.38066	0.06279	0.65531	0.06043	0.73886
	0.06286	0.4333	0.06286	0.64275	0.06049	0.69561
	0.06293	0.40901	0.06292	0.68544	0.06055	0.71003
	0.06299	0.36041	0.06299	0.73565	0.06061	0.7677
	0.06306	0.35231	0.06307	0.7482	0.06068	0.81095
	0.06312	0.34016	0.06312	0.71808	0.06074	0.81095
	0.06319	0.30777	0.06318	0.69297	0.06081	0.80013
	0.06326	0.31182	0.06325	0.70301	0.06087	0.79293
	0.06332	0.34826	0.06331	0.70552	0.06093	0.79293
	0.06339	0.34016	0.06339	0.68544	0.06099	0.79293
	0.06346	0.27942	0.06345	0.68544	0.06106	0.79293
	0.06352	0.25917	0.06351	0.72561	0.06112	0.80013
	0.06358	0.29967	0.06358	0.76076	0.06119	0.81816
	0.06365	0.33206	0.06364	0.74318	0.06125	0.8578
	0.06371	0.31182	0.06371	0.69799	0.0613	0.88664
	0.06378	0.27942	0.06378	0.68544	0.06137	0.88303
	0.06384	0.28752	0.06384	0.72561	0.06143	0.8578
	0.0639	0.29967	0.0639	0.76327	0.0615	0.84699
	0.06397	0.29157	0.06397	0.75071	0.06157	0.84699
	0.06403	0.28752	0.06404	0.71556	0.06163	0.85059
	0.06409	0.31992	0.0641	0.70552	0.06169	0.83978
	0.06416	0.33206	0.06416	0.72561	0.06175	0.82176
	0.06423	0.28752	0.06423	0.74318	0.06181	0.81095
	0.06429	0.21463	0.06429	0.73816	0.06187	0.82897
	0.06437	0.18628	0.06435	0.76327	0.06194	0.84699
	0.06442	0.22678	0.06442	0.83106	0.062	0.81816
	0.06449	0.27942	0.06448	0.85617	0.06206	0.75688
	0.06456	0.29157	0.06456	0.78084	0.06212	0.72805
	0.06462	0.27132	0.06463	0.67288	0.06218	0.73886
	0.06469	0.25107	0.06471	0.65531	0.06224	0.76409
	0.06476	0.27132	0.06477	0.74318	0.06231	0.7677
	0.06483	0.32802	0.06483	0.83106	0.06237	0.74607
	0.06489	0.38876	0.0649	0.84361	0.06244	0.72805
	0.06495	0.41306	0.06495	0.80093	0.0625	0.72805
	0.06503	0.40901	0.06502	0.76829	0.06257	0.73165
	0.0651	0.38066	0.06509	0.76327	0.06263	0.75688
	0.06516	0.36041	0.06516	0.76829	0.06269	0.78572
	0.06523	0.33206	0.06522	0.76076	0.06275	0.80013
	0.06529	0.30777	0.06529	0.76327	0.06282	0.78211
	0.06535	0.29967	0.06535	0.79842	0.06289	0.75688
	0.06542	0.33206	0.06541	0.85115	0.06294	0.75688
	0.06548	0.39281	0.06548	0.87625	0.06301	0.80013
	0.06554	0.4414	0.06554	0.85115	0.06308	0.83257
	0.06561	0.4414	0.06561	0.81851	0.06314	0.83978
	0.06567	0.42925	0.06568	0.81851	0.0632	0.84699
	0.06575	0.4333	0.06574	0.83106	0.06327	0.87582
	0.06582	0.4414	0.06581	0.83106	0.06333	0.88664
	0.06588	0.4414	0.06588	0.83608	0.0634	0.85059
	0.06593	0.45355	0.06593	0.85617	0.06345	0.81095
	0.066	0.4738	0.066	0.88379	0.06352	0.81095
	0.06607	0.4819	0.06607	0.88881	0.06358	0.84699
	0.06613	0.4657	0.06613	0.85868	0.06364	0.86861
	0.0662	0.46165	0.0662	0.83608	0.0637	0.86501
	0.06627	0.4495	0.06626	0.85115	0.06377	0.83978
	0.06634	0.42116	0.06633	0.89634	0.06384	0.83978
	0.0664	0.39281	0.06639	0.90136	0.0639	0.84699
	0.06646	0.38876	0.06646	0.85115	0.06396	0.83978
	0.06652	0.41306	0.06652	0.81097	0.06402	0.8578
	0.06659	0.42116	0.06658	0.84863	0.06408	0.91907
	0.06665	0.38876	0.06664	0.91391	0.06414	0.96593
	0.06671	0.34826	0.06671	0.91391	0.06421	0.95512
	0.06678	0.38876	0.06678	0.84863	0.06426	0.91907
	0.06685	0.4738	0.06684	0.83106	0.06433	0.90105
	0.06692	0.50215	0.06691	0.91391	0.06439	0.91187
	0.06698	0.45355	0.06697	0.98924	0.06446	0.90466
	0.06705	0.42925	0.06703	0.94404	0.06453	0.90105
	0.0671	0.4414	0.0671	0.84361	0.06458	0.91187
	0.06716	0.40901	0.06717	0.85115	0.06465	0.92989
	0.06723	0.31992	0.06724	0.96915	0.06472	0.92989
	0.0673	0.30777	0.06731	1.02941	0.06477	0.88664
	0.06737	0.39281	0.06737	0.97166	0.06483	0.85059
	0.06743	0.46165	0.06744	0.92647	0.06489	0.86861
	0.0675	0.4414	0.0675	0.98422	0.06496	0.90466
	0.06756	0.40091	0.06757	1.05452	0.06502	0.90466
	0.06763	0.4333	0.06763	1.01434	0.06508	0.88664
	0.06769	0.4819	0.06769	0.90136	0.06514	0.90466
	0.06776	0.45355	0.06776	0.84863	0.06521	0.95512
	0.06782	0.39281	0.06782	0.89383	0.06527	0.96593
	0.06789	0.39281	0.06788	0.9566	0.06533	0.9407
	0.06795	0.4495	0.06795	0.97668	0.0654	0.93709
	0.06802	0.4819	0.06803	0.96915	0.06547	0.95512
	0.06808	0.4657	0.06809	0.96915	0.06553	0.94791
	0.06816	0.4657	0.06815	0.97668	0.0656	0.91187
	0.06822	0.5062	0.06822	0.9817	0.06566	0.90105
	0.06829	0.53454	0.06828	0.98422	0.06572	0.93709
	0.06836	0.50215	0.06835	0.99677	0.06579	0.95512
	0.06842	0.4657	0.06841	1.02941	0.06585	0.91907
	0.06849	0.49405	0.06848	1.05452	0.06591	0.88664
	0.06855	0.54669	0.06855	1.04196	0.06597	0.91907
	0.06861	0.54669	0.06861	0.99677	0.06604	0.97314
	0.06868	0.50215	0.06867	0.95911	0.0661	0.97314
	0.06875	0.49405	0.06874	0.96413	0.06616	0.96593
	0.06881	0.55479	0.0688	0.9817	0.06622	0.99476
	0.06888	0.61553	0.06888	0.98422	0.06628	1.01999
	0.06894	0.61553	0.06894	1.0043	0.06635	0.99116
	0.06901	0.57504	0.069	1.05201	0.06641	0.94791
	0.06907	0.52239	0.06907	1.06456	0.06647	0.95512
	0.06914	0.4657	0.06913	1.0043	0.06653	0.99116
	0.0692	0.4333	0.0692	0.92145	0.0666	1.00197
	0.06926	0.4333	0.06926	0.90136	0.06666	0.98395
	0.06933	0.45355	0.06932	0.9566	0.06672	1.00197
	0.06939	0.4738	0.06939	1.00179	0.06679	1.05603
	0.06945	0.48595	0.06945	0.99426	0.06685	1.07405
	0.06952	0.48595	0.06952	0.97166	0.06692	1.04883
	0.06958	0.49405	0.06958	0.99426	0.06698	1.04162
	0.06965	0.48595	0.06964	1.03945	0.06704	1.06685
	0.06971	0.45355	0.06971	1.05954	0.0671	1.05964
	0.06978	0.38876	0.06978	1.05954	0.06716	0.99116
	0.06984	0.35231	0.06984	1.06456	0.06723	0.92268
	0.06992	0.38066	0.06991	1.08967	0.06728	0.94791
	0.06997	0.45355	0.06998	1.10975	0.06735	1.00197
	0.07003	0.4819	0.07005	1.10975	0.06741	1.00197
	0.07009	0.4414	0.07011	1.11477	0.06748	0.97314
	0.07016	0.38066	0.07018	1.13486	0.06753	0.98395
	0.07024	0.38066	0.07025	1.13486	0.0676	1.01999
	0.07031	0.41306	0.07031	1.10975	0.06766	1.00918
	0.07038	0.42925	0.07038	1.08465	0.06772	0.97314
	0.07044	0.4333	0.07044	1.07209	0.06779	1.00918
	0.0705	0.4738	0.07051	1.06707	0.06785	1.07766
	0.07058	0.5143	0.07058	1.05452	0.06791	1.07766
	0.07064	0.50215	0.07064	1.0269	0.06797	0.99116
	0.07071	0.4819	0.07071	1.00932	0.06804	0.91907
	0.07077	0.5143	0.07077	1.02941	0.06811	0.9407
	0.07084	0.54669	0.07084	1.08465	0.06817	1.01278
	0.0709	0.52644	0.0709	1.11728	0.06823	1.07405
	0.07097	0.4819	0.07096	1.08967	0.0683	1.09208
	0.07103	0.4657	0.07102	1.03443	0.06836	1.07766
	0.0711	0.5143	0.07108	1.01434	0.06842	1.0308
	0.07116	0.54264	0.07116	1.05452	0.06848	0.94791
	0.07123	0.5143	0.07123	1.10975	0.06855	0.88664
	0.07129	0.48595	0.07129	1.13486	0.06861	0.94791
	0.07136	0.4819	0.07136	1.14239	0.06867	1.1101
	0.07142	0.48595	0.07142	1.1675	0.06873	1.20381
	0.07149	0.4414	0.07149	1.20516	0.06879	1.08487
	0.07156	0.37256	0.07156	1.20014	0.06885	0.90466
	0.07162	0.34826	0.07162	1.15495	0.06892	0.92268
	0.07169	0.39281	0.07169	1.13988	0.06899	1.07766
	0.07175	0.4414	0.07175	1.19261	0.06905	1.07405
	0.07181	0.4819	0.07181	1.25035	0.06911	0.93709
	0.07188	0.52644	0.07188	1.2378	0.06917	0.95872
	0.07195	0.58314	0.07193	1.17252	0.06924	1.14974
	0.07201	0.60744	0.072	1.13486	0.0693	1.16776
	0.07207	0.61553	0.07207	1.17503	0.06936	0.95872
	0.07214	0.63578	0.07214	1.22525	0.06942	0.87582
	0.0722	0.65603	0.07221	1.19763	0.06948	1.04883
	0.07227	0.63578	0.07227	1.12984	0.06955	1.16416
	0.07233	0.56289	0.07233	1.14741	0.06962	1.00918
	0.07241	0.49405	0.07241	1.20014	0.06967	0.87582
	0.07247	0.4819	0.07247	1.17503	0.06974	1.0308
	0.07253	0.49405	0.07254	1.08967	0.0698	1.2002
	0.07259	0.4738	0.07261	1.08465	0.06986	1.05964
	0.07265	0.4495	0.07267	1.19261	0.06992	0.83257
	0.07273	0.4495	0.07274	1.26291	0.06999	0.91907
	0.07279	0.4657	0.0728	1.18759	0.07005	1.18579
	0.07286	0.4495	0.07287	1.07711	0.07011	1.2002
	0.07292	0.40901	0.07293	1.09218	0.07018	0.93709
	0.07299	0.42116	0.07299	1.21269	0.07025	0.80374
	0.07305	0.5062	0.07306	1.29555	0.07031	0.95512
	0.07312	0.58719	0.07313	1.28802	0.07037	1.04883
	0.0732	0.59529	0.0732	1.25035	0.07042	0.91907
	0.07327	0.56694	0.07327	1.24784	0.07048	0.83257
	0.07333	0.60339	0.07333	1.25538	0.07055	0.99116
	0.07341	0.64388	0.0734	1.22274	0.07061	1.12091
	0.07346	0.60744	0.07346	1.18005	0.07068	0.99116
	0.07353	0.53454	0.07352	1.20516	0.07074	0.85059
	0.07359	0.55479	0.07358	1.27295	0.07081	0.99476
	0.07365	0.62768	0.07365	1.30057	0.07087	1.21101
	0.07372	0.63578	0.07371	1.26793	0.07094	1.13172
	0.07378	0.56289	0.07378	1.22525	0.07101	0.92268
	0.07384	0.52644	0.07386	1.21018	0.07108	0.97314
	0.07392	0.56694	0.07392	1.22274	0.07113	1.20381
	0.07399	0.58719	0.07397	1.2604	0.07119	1.22183
	0.07405	0.54264	0.07405	1.28551	0.07125	0.99116
	0.07411	0.57504	0.0741	1.25538	0.07131	0.88664
	0.07418	0.77752	0.07418	1.18759	0.07138	1.04162
	0.07424	0.77752	0.07424	1.17252	0.07144	1.12091
	0.07431	0.31992	0.07431	1.24784	0.07151	0.96593
	0.07437	0.0324	0.07437	1.32066	0.07157	0.88303
	0.07444	0.50215	0.07444	1.3081	0.07163	1.04883
	0.0745	0.9638	0.0745	1.26793	0.07169	1.14974
	0.07456	0.59529	0.07456	1.29555	0.07175	0.95872
	0.07463	0.06479	0.07463	1.35079	0.07181	0.80013
	0.0747	0.28752	0.07469	1.32066	0.07187	0.97314
	0.07476	0.83016	0.07476	1.23027	0.07194	1.21101
	0.07482	0.79777	0.07482	1.21772	0.07201	1.15695
	0.07489	0.31992	0.07489	1.28802	0.07206	0.95512
	0.07496	0.21463	0.07495	1.30057	0.07213	1.00197
	0.07503	0.62363	0.07501	1.21269	0.07219	1.23264
	0.07509	0.83016	0.07508	1.17252	0.07226	1.25066
	0.07515	0.49405	0.07515	1.26291	0.07232	1.00918
	0.07522	0.17818	0.07522	1.36836	0.07238	0.89384
	0.07528	0.38876	0.07528	1.36836	0.07244	1.04883
	0.07535	0.74917	0.07534	1.31312	0.0725	1.16416
	0.07541	0.56694	0.07541	1.30057	0.07257	1.05603
	0.07548	0.11339	0.07548	1.3081	0.07262	0.97674
	0.07554	0.33206	0.07555	1.27546	0.07269	1.10289
	0.07561	1.03264	0.07562	1.24282	0.07275	1.22183
	0.07567	1.01644	0.07569	1.2604	0.07282	1.13893
	0.07574	0.30777	0.07575	1.28802	0.07288	1.01278
	0.07581	0.13769	0.07581	1.25538	0.07294	1.09568
	0.07588	0.76132	0.07588	1.20014	0.07301	1.27589
	0.07594	1.08529	0.07594	1.21018	0.07306	1.26868
	0.07601	0.58314	0.07601	1.28048	0.07313	1.12091
	0.07607	0.06479	0.07607	1.3307	0.07319	1.08487
	0.07614	0.33206	0.07614	1.33321	0.07325	1.20381
	0.0762	0.899	0.0762	1.32568	0.07331	1.27589
	0.07627	0.79777	0.07627	1.34325	0.07338	1.2002
	0.07633	0.25107	0.07633	1.34576	0.07345	1.13893
	0.07641	0.23892	0.0764	1.31312	0.07351	1.19299
	0.07647	0.71677	0.07646	1.28048	0.07357	1.23985
	0.07654	0.80991	0.07653	1.29304	0.07364	1.19299
	0.0766	0.4657	0.07659	1.34325	0.0737	1.15695
	0.07666	0.40091	0.07666	1.37589	0.07376	1.25787
	0.07673	0.72892	0.07673	1.37589	0.07382	1.3732
	0.07679	0.83016	0.07679	1.36836	0.07389	1.34798
	0.07686	0.50215	0.07686	1.35832	0.07395	1.23264
	0.07693	0.32802	0.07692	1.35581	0.07401	1.18579
	0.07699	0.58314	0.07698	1.36334	0.07408	1.2002
	0.07705	0.76132	0.07705	1.39598	0.07414	1.19299
	0.07712	0.54669	0.07711	1.42109	0.0742	1.15695
	0.07719	0.37256	0.07717	1.42109	0.07426	1.17497
	0.07725	0.59529	0.07724	1.40602	0.07433	1.23985
	0.07731	0.76942	0.0773	1.39347	0.07439	1.23264
	0.07738	0.52239	0.07737	1.39598	0.07445	1.14974
	0.07744	0.31992	0.07744	1.40853	0.07452	1.09568
	0.0775	0.63578	0.0775	1.40853	0.07458	1.13893
	0.07757	0.98405	0.07756	1.41355	0.07464	1.20381
	0.07763	0.74917	0.07763	1.41858	0.0747	1.21101
	0.0777	0.28752	0.07769	1.42109	0.07476	1.2002
	0.07776	0.37256	0.07776	1.40602	0.07483	1.21822
	0.07783	0.89091	0.07783	1.39347	0.07489	1.21822
	0.0779	1.01239	0.07789	1.39347	0.07496	1.14974
	0.07795	0.55479	0.07795	1.40853	0.07501	1.09568
	0.07802	0.25107	0.07803	1.42109	0.07508	1.12812
	0.07809	0.54669	0.0781	1.43113	0.07514	1.19299
	0.07815	0.91925	0.07816	1.44619	0.07521	1.2002
	0.07822	0.80182	0.07823	1.4713	0.07526	1.16776
	0.07828	0.4333	0.07829	1.46628	0.07533	1.18579
	0.07835	0.40091	0.07835	1.43866	0.07539	1.26868
	0.07841	0.71677	0.07842	1.42109	0.07545	1.31193
	0.07848	0.87876	0.07849	1.42611	0.07551	1.27589
	0.07855	0.67628	0.07856	1.41858	0.07557	1.24706
	0.07861	0.46165	0.07862	1.39347	0.07564	1.26508
	0.07868	0.54669	0.07869	1.38845	0.0757	1.25787
	0.07875	0.74107	0.07875	1.42109	0.07577	1.2002
	0.07881	0.70868	0.0788	1.45373	0.07583	1.15695
	0.07888	0.49405	0.07887	1.45875	0.07589	1.19299
	0.07894	0.4333	0.07893	1.44619	0.07596	1.24706
	0.07901	0.64388	0.07901	1.44117	0.07603	1.25787
	0.07908	0.78967	0.07907	1.45875	0.07609	1.25787
	0.07914	0.62768	0.07914	1.45875	0.07615	1.2831
	0.07921	0.4333	0.0792	1.44117	0.07621	1.29391
	0.07927	0.53454	0.07927	1.43113	0.07627	1.26508
	0.07933	0.76132	0.07933	1.43866	0.07634	1.25066
	0.07941	0.76132	0.0794	1.45373	0.07641	1.2831
	0.07948	0.60744	0.07947	1.45122	0.07647	1.30472
	0.07954	0.62768	0.07953	1.44117	0.07653	1.26508
	0.0796	0.78157	0.07959	1.46628	0.07659	1.22904
	0.07965	0.76132	0.07965	1.50143	0.07665	1.26868
	0.07972	0.59529	0.07972	1.48888	0.07671	1.31914
	0.07979	0.57504	0.07978	1.44117	0.07677	1.29391
	0.07986	0.71677	0.07985	1.40853	0.07684	1.23985
	0.07992	0.72082	0.07992	1.41858	0.07691	1.26868
	0.07998	0.57504	0.07998	1.44117	0.07697	1.32995
	0.08005	0.52239	0.08004	1.45875	0.07704	1.31914
	0.08012	0.60744	0.08011	1.47632	0.0771	1.24706
	0.08018	0.63578	0.08018	1.49139	0.07716	1.23264
	0.08025	0.53454	0.08024	1.50896	0.07722	1.26508
	0.08031	0.50215	0.08031	1.52152	0.07728	1.25787
	0.08037	0.64388	0.08037	1.51398	0.07735	1.20381
	0.08044	0.78157	0.08044	1.47883	0.07741	1.20381
	0.0805	0.71677	0.08051	1.46377	0.07747	1.26868
	0.08058	0.56694	0.08057	1.49641	0.07754	1.2867
	0.08063	0.58719	0.08064	1.5416	0.07759	1.22183
	0.0807	0.69653	0.08071	1.55416	0.07766	1.2002
	0.08076	0.67628	0.08077	1.54662	0.07772	1.27589
	0.08084	0.57504	0.08084	1.55165	0.07779	1.34798
	0.0809	0.60744	0.0809	1.5642	0.07785	1.33716
	0.08095	0.75727	0.08097	1.53407	0.07791	1.30472
	0.08103	0.80991	0.08103	1.47632	0.07797	1.34798
	0.08109	0.74107	0.08111	1.46628	0.07804	1.40925
	0.08116	0.71677	0.08118	1.52905	0.07809	1.3732
	0.08123	0.80991	0.08124	1.57926	0.07816	1.2831
	0.0813	0.87066	0.08131	1.55165	0.07823	1.26868
	0.08136	0.75727	0.08137	1.47632	0.07829	1.34077
	0.08142	0.60339	0.08143	1.45122	0.07835	1.37681
	0.08149	0.60339	0.0815	1.48385	0.07841	1.34077
	0.08156	0.68843	0.08156	1.51398	0.07848	1.34798
	0.08163	0.66818	0.08163	1.50394	0.07855	1.40925
	0.08169	0.54264	0.08169	1.50394	0.07861	1.40204
	0.08175	0.5062	0.08176	1.54662	0.07868	1.30112
	0.08182	0.62363	0.08182	1.5868	0.07874	1.26868
	0.08188	0.68843	0.08189	1.57424	0.07881	1.35879
	0.08195	0.58719	0.08195	1.52654	0.07886	1.43087
	0.08202	0.4819	0.08201	1.51649	0.07893	1.35879
	0.08208	0.54264	0.08208	1.56671	0.07899	1.26508
	0.08215	0.66818	0.08215	1.62195	0.07906	1.29391
	0.08222	0.66818	0.08222	1.6345	0.07912	1.366
	0.08228	0.58314	0.08228	1.63701	0.07918	1.32275
	0.08235	0.57504	0.08235	1.63701	0.07924	1.25066
	0.08241	0.66818	0.08241	1.62948	0.0793	1.30472
	0.08247	0.71677	0.08247	1.60437	0.07936	1.43087
	0.08253	0.64388	0.08254	1.58428	0.07943	1.44168
	0.08259	0.56289	0.0826	1.58428	0.07948	1.3732
	0.08267	0.58314	0.08267	1.59684	0.07955	1.3732
	0.08274	0.62363	0.08273	1.60939	0.07962	1.44889
	0.0828	0.61553	0.08279	1.60437	0.07969	1.42727
	0.08287	0.60744	0.08286	1.59182	0.07975	1.30472
	0.08293	0.66413	0.08293	1.57926	0.07981	1.26508
	0.08299	0.69653	0.08299	1.57173	0.07987	1.366
	0.08306	0.64388	0.08305	1.57173	0.07994	1.43087
	0.08312	0.56694	0.08312	1.5868	0.08	1.35518
	0.08318	0.56694	0.08318	1.6119	0.08006	1.2831
	0.08325	0.60744	0.08325	1.62948	0.08012	1.33716
	0.08332	0.61553	0.08331	1.6345	0.08018	1.42006
	0.08338	0.59529	0.08337	1.6345	0.08025	1.42006
	0.08344	0.59529	0.08344	1.6345	0.08031	1.38402
	0.0835	0.62363	0.08351	1.6119	0.08037	1.43087
	0.08358	0.61553	0.08358	1.58428	0.08043	1.46691
	0.08364	0.59529	0.08364	1.57173	0.08049	1.366
	0.08371	0.62363	0.08371	1.60437	0.08055	1.22183
	0.08377	0.67628	0.08378	1.65459	0.08062	1.23985
	0.08384	0.67628	0.08384	1.67969	0.08069	1.39483
	0.0839	0.61553	0.08391	1.66212	0.08075	1.47412
	0.08397	0.58719	0.08397	1.63701	0.08081	1.41285
	0.08404	0.62363	0.08404	1.6345	0.08087	1.37681
	0.0841	0.64793	0.0841	1.63701	0.08093	1.4561
	0.08416	0.61553	0.08417	1.64203	0.08099	1.50296
	0.08424	0.56694	0.08423	1.64956	0.08106	1.43808
	0.0843	0.57504	0.0843	1.67467	0.08113	1.37681
	0.08437	0.62363	0.08437	1.69727	0.08119	1.43087
	0.08443	0.64388	0.08443	1.68723	0.08126	1.49214
	0.0845	0.62768	0.0845	1.66714	0.08132	1.44889
	0.08456	0.63578	0.08456	1.65459	0.08138	1.39483
	0.08463	0.70868	0.08461	1.64705	0.08145	1.43808
	0.08469	0.76132	0.08469	1.62195	0.0815	1.51016
	0.08476	0.70868	0.08476	1.59935	0.08157	1.46691
	0.08483	0.62768	0.08482	1.62446	0.08164	1.3732
	0.08489	0.60744	0.08489	1.66212	0.0817	1.40925
	0.08495	0.63578	0.08495	1.66212	0.08176	1.53179
	0.08501	0.62363	0.08501	1.62195	0.08182	1.54621
	0.08508	0.58719	0.08508	1.60437	0.08188	1.43087
	0.08515	0.60744	0.08514	1.64705	0.08194	1.42006
	0.08522	0.68438	0.08521	1.69727	0.08201	1.55702
	0.08528	0.72892	0.08527	1.69225	0.08208	1.59306
	0.08535	0.71677	0.08534	1.66714	0.08213	1.42006
	0.08541	0.67628	0.0854	1.68723	0.08219	1.30472
	0.08548	0.66413	0.08547	1.71987	0.08226	1.41285
	0.08554	0.68438	0.08553	1.71736	0.08232	1.53179
	0.0856	0.69653	0.08559	1.68472	0.08239	1.43808
	0.08567	0.67628	0.08566	1.67969	0.08245	1.32275
	0.08573	0.66413	0.08573	1.71736	0.08252	1.39483
	0.08579	0.67628	0.08579	1.74246	0.08257	1.53179
	0.08586	0.70058	0.08586	1.71987	0.08264	1.49575
	0.08592	0.70868	0.08593	1.69225	0.0827	1.37681
	0.08599	0.69653	0.08599	1.71233	0.08275	1.40204
	0.08606	0.70058	0.08605	1.74246	0.08282	1.54981
	0.08612	0.73702	0.08612	1.73242	0.08289	1.56783
	0.08619	0.76942	0.08618	1.71736	0.08295	1.43087
	0.08625	0.78157	0.08625	1.72489	0.08301	1.37681
	0.08631	0.77752	0.08633	1.73744	0.08306	1.48494
	0.08638	0.78157	0.08639	1.71987	0.08313	1.539
	0.08644	0.78967	0.08646	1.72489	0.0832	1.40925
	0.08652	0.78967	0.08652	1.77008	0.08326	1.2867
	0.08658	0.78967	0.08658	1.81779	0.08332	1.35879
	0.08665	0.78967	0.08665	1.80774	0.08338	1.4561
	0.08671	0.76942	0.08672	1.76255	0.08345	1.39123
	0.08678	0.75727	0.08678	1.76255	0.08351	1.2831
	0.08685	0.74917	0.08685	1.80523	0.08357	1.35518
	0.08692	0.74917	0.08691	1.81276	0.08364	1.52819
	0.08697	0.73702	0.08698	1.7751	0.0837	1.54621
	0.08705	0.72082	0.08705	1.75502	0.08377	1.42006
	0.08711	0.74107	0.08711	1.78766	0.08383	1.39123
	0.08718	0.79777	0.08718	1.83034	0.08389	1.49214
	0.08724	0.82206	0.08724	1.8203	0.08396	1.52819
	0.08731	0.80991	0.0873	1.79519	0.08401	1.44889
	0.08737	0.78157	0.08737	1.81779	0.08408	1.42006
	0.08744	0.76132	0.08744	1.85796	0.08414	1.50296
	0.08751	0.74107	0.0875	1.83285	0.08421	1.539
	0.08758	0.71677	0.08757	1.75753	0.08428	1.43808
	0.08764	0.70058	0.08764	1.75502	0.08434	1.37681
	0.08771	0.74107	0.0877	1.83787	0.0844	1.47773
	0.08776	0.83016	0.08776	1.88306	0.08445	1.58585
	0.08782	0.87876	0.08782	1.83285	0.08452	1.51377
	0.0879	0.83826	0.08789	1.78263	0.08458	1.42006
	0.08796	0.78157	0.08795	1.81779	0.08464	1.48494
	0.08803	0.78967	0.08802	1.87051	0.0847	1.58585
	0.08809	0.81801	0.08808	1.8454	0.08477	1.51016
	0.08816	0.81801	0.08815	1.78263	0.08483	1.35518
	0.08822	0.78967	0.08822	1.80523	0.0849	1.35879
	0.08828	0.78157	0.08829	1.88306	0.08496	1.48494
	0.08835	0.79777	0.08835	1.89562	0.08502	1.48494
	0.08841	0.81801	0.08842	1.83034	0.08509	1.34798
	0.08848	0.80991	0.08848	1.79268	0.08515	1.31193
	0.08855	0.78967	0.08854	1.83285	0.08521	1.43808
	0.08861	0.78967	0.08861	1.87051	0.08527	1.51016
	0.08868	0.78967	0.08867	1.84289	0.08533	1.42006
	0.08874	0.76132	0.08873	1.8203	0.0854	1.34077
	0.0888	0.72892	0.0888	1.87051	0.08546	1.39483
	0.08886	0.72082	0.08887	1.91319	0.08552	1.46691
	0.08893	0.70868	0.08894	1.86549	0.08558	1.40204
	0.089	0.69653	0.08901	1.81276	0.08565	1.31914
	0.08907	0.70058	0.08908	1.83285	0.0857	1.38402
	0.08913	0.74107	0.08914	1.90064	0.08577	1.51016
	0.0892	0.80182	0.08921	1.90817	0.08583	1.50296
	0.08927	0.85041	0.08927	1.88306	0.0859	1.42727
	0.08933	0.85041	0.08934	1.89562	0.08596	1.45971
	0.08941	0.79777	0.08941	1.93328	0.08602	1.59306
	0.08947	0.72892	0.08946	1.92073	0.08608	1.63992
	0.08954	0.69653	0.08953	1.85545	0.08614	1.57504
	0.0896	0.72082	0.0896	1.81276	0.08621	1.57504
	0.08967	0.75727	0.08967	1.84289	0.08628	1.68677
	0.08973	0.75727	0.08973	1.90817	0.08635	1.74083
	0.0898	0.75727	0.0898	1.95085	0.08641	1.63992
	0.08987	0.76132	0.08987	1.96592	0.08647	1.539
	0.08993	0.78967	0.08993	1.97094	0.08653	1.57504
	0.09	0.83826	0.08999	1.95085	0.0866	1.65073
	0.09007	0.87876	0.09006	1.90315	0.08666	1.6291
	0.09013	0.87066	0.09012	1.88809	0.08673	1.54981
	0.09019	0.82206	0.09019	1.93328	0.08679	1.54621
	0.09025	0.78967	0.09025	1.97847	0.08686	1.59306
	0.09032	0.78967	0.09031	1.96341	0.08692	1.58225
	0.09039	0.80182	0.09039	1.91319	0.08699	1.52098
	0.09046	0.80991	0.09045	1.9157	0.08705	1.52819
	0.09052	0.84231	0.09052	1.97094	0.08711	1.59306
	0.09058	0.90305	0.09058	2.00107	0.08716	1.60387
	0.09063	0.9314	0.09064	1.97596	0.08723	1.52819
	0.09071	0.89091	0.09071	1.94583	0.08729	1.49575
	0.09078	0.86256	0.09077	1.95337	0.08736	1.55702
	0.09084	0.89091	0.09084	1.97596	0.08742	1.61108
	0.09092	0.91115	0.09092	1.98349	0.08748	1.59306
	0.09098	0.88281	0.09097	1.99103	0.08754	1.54981
	0.09104	0.85851	0.09103	2.02367	0.0876	1.57504
	0.0911	0.87876	0.0911	2.07137	0.08767	1.61829
	0.09116	0.91115	0.09116	2.07137	0.08773	1.61108
	0.09124	0.90305	0.09122	2.0086	0.08779	1.59306
	0.0913	0.87876	0.09129	1.95085	0.08785	1.61829
	0.09137	0.85851	0.09135	1.96592	0.08791	1.65073
	0.09142	0.83826	0.09142	2.00358	0.08797	1.63992
	0.09149	0.79777	0.09149	1.97847	0.08804	1.6219
	0.09155	0.78157	0.09156	1.90315	0.0881	1.65073
	0.09162	0.80991	0.09163	1.86298	0.08816	1.67596
	0.09169	0.86256	0.09169	1.88809	0.08823	1.63631
	0.09175	0.899	0.09176	1.91319	0.08829	1.58225
	0.09182	0.88281	0.09182	1.88306	0.08835	1.58225
	0.09188	0.86256	0.09189	1.85796	0.08842	1.61829
	0.09195	0.87876	0.09196	1.92073	0.08848	1.61829
	0.09202	0.9314	0.09202	2.01613	0.08854	1.58225
	0.09208	0.9557	0.09209	2.04626	0.0886	1.56423
	0.09215	0.94355	0.09216	2.00358	0.08866	1.56423
	0.09222	0.9233	0.09222	1.97094	0.08872	1.55702
	0.09228	0.91115	0.09228	1.98349	0.08878	1.539
	0.09234	0.86256	0.09235	1.99103	0.08884	1.56423
	0.09241	0.79777	0.09241	1.97596	0.08891	1.64712
	0.09248	0.76132	0.09248	1.96341	0.08897	1.71921
	0.09255	0.80182	0.09254	1.97596	0.08904	1.73002
	0.09262	0.87876	0.09261	1.96592	0.0891	1.72281
	0.09268	0.90305	0.09267	1.9383	0.08917	1.74083
	0.09275	0.88281	0.09274	1.97094	0.08923	1.72281
	0.0928	0.85851	0.0928	2.09899	0.0893	1.66515
	0.09287	0.83826	0.09287	2.20695	0.08936	1.63992
	0.09293	0.82206	0.09293	2.16176	0.08942	1.66875
	0.09301	0.80991	0.093	2.01613	0.08948	1.66875
	0.09307	0.81801	0.09307	1.94583	0.08955	1.61108
	0.09313	0.85041	0.09313	2.01111	0.08962	1.57504
	0.0932	0.87876	0.09319	2.08644	0.08968	1.61829
	0.09326	0.899	0.09325	2.08644	0.08974	1.66515
	0.09332	0.91925	0.09332	2.12159	0.08979	1.64712
	0.09339	0.95165	0.09339	2.29483	0.08986	1.61829
	0.09346	0.9638	0.09345	2.44045	0.08992	1.63992
	0.09352	0.94355	0.09352	2.17933	0.08998	1.70119
	0.09359	0.9233	0.09358	1.59182	0.09005	1.72281
	0.09365	0.9314	0.09365	1.50394	0.09011	1.69398
	0.09371	0.9557	0.09371	2.2421	0.09018	1.69398
	0.09378	0.94355	0.09378	2.76936	0.09025	1.72281
	0.09384	0.91925	0.09384	2.21197	0.0903	1.70479
	0.09391	0.9314	0.0939	1.45122	0.09036	1.63992
	0.09397	0.9719	0.09397	1.68472	0.09042	1.61108
	0.09404	0.9638	0.09403	2.41534	0.09048	1.63992
	0.0941	0.91115	0.0941	2.39024	0.09055	1.65073
	0.09416	0.86256	0.09416	1.72489	0.09062	1.61829
	0.09423	0.88281	0.09423	1.5868	0.09068	1.60387
	0.09429	0.91115	0.0943	2.17933	0.09074	1.64712
	0.09436	0.88281	0.09437	2.48565	0.0908	1.67596
	0.09442	0.84231	0.09443	2.09899	0.09086	1.65073
	0.09449	0.86256	0.0945	1.80523	0.09092	1.63631
	0.09456	0.90305	0.09456	2.10903	0.09099	1.67596
	0.09463	0.89091	0.09463	2.40781	0.09105	1.73002
	0.09469	0.85041	0.09469	2.16929	0.09111	1.71921
	0.09476	0.87066	0.09475	1.85042	0.09118	1.67596
	0.09482	0.9233	0.09482	2.00107	0.09123	1.70479
	0.09489	0.9314	0.09489	2.29483	0.0913	1.75886
	0.09495	0.899	0.09495	2.19942	0.09136	1.73723
	0.09502	0.91925	0.09501	1.9157	0.09143	1.66515
	0.09509	0.97595	0.09508	1.96341	0.09148	1.67596
	0.09516	0.9557	0.09515	2.21197	0.09155	1.75525
	0.09522	0.83826	0.09522	2.16176	0.09162	1.77327
	0.09528	0.76132	0.09528	1.87804	0.09169	1.71921
	0.09535	0.79777	0.09535	1.8906	0.09175	1.70119
	0.09542	0.85041	0.09541	2.22955	0.09181	1.74804
	0.09548	0.83826	0.09548	2.3576	0.09187	1.74804
	0.09555	0.80991	0.09554	2.12912	0.09194	1.68317
	0.09561	0.85851	0.09561	2.01111	0.09199	1.65073
	0.09567	0.91925	0.09567	2.24461	0.09206	1.71921
	0.09574	0.899	0.09574	2.41534	0.09213	1.7949
	0.0958	0.80182	0.0958	2.22453	0.09219	1.80931
	0.09587	0.76132	0.09587	2.02869	0.09226	1.76606
	0.09593	0.80991	0.09593	2.21197	0.09231	1.75886
	0.096	0.83826	0.09599	2.45803	0.09238	1.79129
	0.09607	0.81801	0.09607	2.3124	0.09244	1.77327
	0.09613	0.82206	0.09614	2.00358	0.0925	1.73002
	0.0962	0.91115	0.0962	2.06133	0.09257	1.74083
	0.09626	0.95165	0.09626	2.37517	0.09263	1.80931
	0.09633	0.899	0.09633	2.3827	0.09269	1.83815
	0.09639	0.83016	0.09638	2.02869	0.09275	1.79129
	0.09646	0.85041	0.09644	1.90064	0.09282	1.75525
	0.09652	0.94355	0.0965	2.22955	0.09288	1.77327
	0.09659	0.99619	0.09658	2.50322	0.09294	1.7949
	0.09665	0.99215	0.09664	2.23708	0.09301	1.74804
	0.09671	0.99619	0.09671	1.7048	0.09307	1.67596
	0.09677	1.03264	0.09678	1.62195	0.09314	1.67596
	0.09684	1.03264	0.09685	2.09899	0.09321	1.73723
	0.09691	0.9638	0.0969	2.44547	0.09327	1.76606
	0.09697	0.91925	0.09697	2.17933	0.09333	1.76606
	0.09704	0.9314	0.09705	1.80774	0.09338	1.75525
	0.0971	0.95165	0.09712	1.95839	0.09344	1.73002
	0.09718	0.9314	0.09718	2.3576	0.0935	1.68677
	0.09724	0.9233	0.09725	2.36262	0.09357	1.67596
	0.09731	0.9557	0.09731	2.00358	0.09364	1.71921
	0.09737	0.9638	0.09737	1.85796	0.0937	1.76606
	0.09744	0.91925	0.09744	2.09146	0.09376	1.79129
	0.0975	0.87066	0.09752	2.26972	0.09382	1.7949
	0.09757	0.85851	0.09758	2.14167	0.09388	1.83815
	0.09765	0.87066	0.09763	2.00107	0.09394	1.85977
	0.09771	0.88281	0.0977	2.11656	0.09401	1.83815
	0.09777	0.91925	0.09776	2.30236	0.09407	1.82013
	0.09784	0.91925	0.09784	2.24963	0.09414	1.85977
	0.0979	0.84231	0.09791	2.0538	0.0942	1.92825
	0.09797	0.80991	0.09797	2.02116	0.09426	1.92825
	0.09803	0.87066	0.09804	2.15423	0.09433	1.84896
	0.0981	0.95165	0.0981	2.18184	0.0944	1.78408
	0.09816	0.95165	0.09816	2.06635	0.09447	1.78408
	0.09823	0.89091	0.09823	2.01613	0.09453	1.80931
	0.09829	0.87876	0.09829	2.12159	0.09459	1.82013
	0.09836	0.91925	0.09836	2.19189	0.09465	1.83815
	0.09843	0.91925	0.09842	2.1492	0.09471	1.85977
	0.0985	0.89091	0.09848	2.1241	0.09477	1.85977
	0.09856	0.91925	0.09855	2.21197	0.09484	1.86698
	0.09862	0.9719	0.09861	2.30236	0.0949	1.91023
	0.09869	0.9719	0.09868	2.28981	0.09496	1.9643
	0.09875	0.90305	0.09875	2.23206	0.09503	1.9643
	0.09881	0.87066	0.09881	2.24963	0.09509	1.92104
	0.09888	0.9233	0.09888	2.29985	0.09515	1.91023
	0.09894	0.97595	0.09894	2.26721	0.09522	1.95709
	0.09901	0.95165	0.099	2.17933	0.09528	1.97511
	0.09907	0.9233	0.09907	2.18687	0.09535	1.92104
	0.09914	0.9638	0.09913	2.2873	0.09541	1.87419
	0.0992	1.01644	0.0992	2.32496	0.09547	1.89581
	0.09927	1.00429	0.09926	2.25466	0.09553	1.95709
	0.09933	0.95165	0.09933	2.22453	0.0956	1.9643
	0.0994	0.9557	0.09939	2.30236	0.09566	1.91023
	0.09946	1.02454	0.09946	2.3576	0.09572	1.86698
	0.09953	1.03669	0.09952	2.26219	0.09578	1.87419
	0.09959	0.98405	0.09958	2.12912	0.09584	1.87419
	0.09965	0.95165	0.09965	2.12159	0.09591	1.84536
	0.09971	0.99215	0.09972	2.22453	0.09597	1.85977
	0.09978	1.01644	0.09978	2.26972	0.09603	1.93186
	0.09984	0.98405	0.09986	2.22955	0.09609	1.94627
	0.09992	0.9557	0.09992	2.22453	0.09615	1.84536
	0.09998	1.00429	0.09998	2.30738	0.09621	1.75525
	0.10005	1.04479	0.10004	2.37517	0.09628	1.75886
	0.1001	0.99215	0.10011	2.30738	0.09635	1.7949
	0.10017	0.88281	0.10018	2.19942	0.09641	1.80211
	0.10024	0.82206	0.10025	2.18687	0.09647	1.80211
	0.10031	0.85041	0.10031	2.27474	0.09653	1.82734
	0.10037	0.91115	0.10038	2.33249	0.09659	1.84536
	0.10044	0.9638	0.10044	2.30738	0.09665	1.82013
	0.1005	0.99619	0.1005	2.28227	0.09672	1.83094
	0.10058	1.01239	0.10058	2.33249	0.09679	1.91384
	0.10064	0.99215	0.10064	2.38773	0.09685	1.98592
	0.10071	0.9719	0.10071	2.34504	0.09692	1.97511
	0.10078	0.97595	0.10077	2.25717	0.09698	1.91384
	0.10084	0.99619	0.10084	2.26219	0.09704	1.92104
	0.10091	1.01239	0.10091	2.3576	0.0971	1.98592
	0.10097	0.99215	0.10097	2.40028	0.09716	2.00034
	0.10103	0.9638	0.10103	2.33249	0.09723	1.91384
	0.10109	0.98405	0.1011	2.26972	0.0973	1.86698
	0.10116	1.02454	0.10116	2.28227	0.09736	1.92104
	0.10122	1.03669	0.10123	2.28981	0.09742	1.9643
	0.10129	1.03669	0.10129	2.23206	0.09748	1.89581
	0.10136	1.07719	0.10135	2.20444	0.09755	1.84536
	0.10143	1.11768	0.10142	2.28981	0.09762	1.93186
	0.10149	1.09338	0.10148	2.40279	0.09767	2.06521
	0.10156	1.00429	0.10155	2.40781	0.09774	2.04719
	0.10161	0.9557	0.10161	2.3576	0.0978	1.92104
	0.10169	0.9557	0.10168	2.39024	0.09786	1.87779
	0.10175	0.9719	0.10174	2.47058	0.09792	1.93907
	0.10182	0.98405	0.10181	2.46556	0.09798	1.91023
	0.10188	0.99619	0.10187	2.36513	0.09804	1.79129
	0.10194	1.01239	0.10193	2.30738	0.09811	1.80931
	0.10201	1.01644	0.102	2.36262	0.09818	2.00034
	0.10207	1.03264	0.10207	2.43543	0.09824	2.10486
	0.10214	1.07314	0.10213	2.41283	0.0983	2.00394
	0.1022	1.11768	0.10219	2.31491	0.09836	1.90302
	0.10226	1.15413	0.10225	2.27474	0.09842	1.97511
	0.10233	1.13793	0.10232	2.3124	0.09848	2.09405
	0.10239	1.09743	0.10239	2.34504	0.09855	2.058
	0.10246	1.07719	0.10246	2.35258	0.09861	1.98232
	0.10252	1.11363	0.10252	2.38773	0.09867	2.04719
	0.10259	1.13793	0.10259	2.44798	0.09873	2.14811
	0.10265	1.13388	0.10265	2.43543	0.09879	2.08323
	0.10271	1.11363	0.10273	2.34504	0.09886	1.91384
	0.10278	1.12578	0.10279	2.30236	0.09892	1.90302
	0.10285	1.14603	0.10286	2.36262	0.09898	2.0544
	0.10292	1.12578	0.10293	2.39526	0.09904	2.10486
	0.10298	1.07719	0.103	2.34504	0.09911	2.02196
	0.10306	1.04479	0.10307	2.33751	0.09916	2.00394
	0.10312	1.05289	0.10312	2.44547	0.09923	2.13009
	0.10319	1.09743	0.10319	2.53335	0.0993	2.19136
	0.10325	1.14603	0.10325	2.46054	0.09936	2.08323
	0.10332	1.17033	0.10332	2.34504	0.09942	1.98592
	0.10339	1.18652	0.10339	2.3827	0.09948	2.06521
	0.10345	1.19867	0.10345	2.51075	0.09955	2.16613
	0.10352	1.18652	0.10351	2.5208	0.09961	2.09405
	0.10359	1.15818	0.10358	2.40781	0.09968	1.9679
	0.10365	1.13793	0.10365	2.35258	0.09974	1.99313
	0.10372	1.12578	0.10371	2.41534	0.0998	2.10486
	0.10378	1.12578	0.10378	2.45803	0.09986	2.08684
	0.10384	1.13388	0.10384	2.40028	0.09992	1.9679
	0.10391	1.12578	0.1039	2.3576	0.09999	1.98232
	0.10397	1.09743	0.10397	2.41534	0.10006	2.11928
	0.10404	1.07314	0.10403	2.4982	0.10011	2.17334
	0.1041	1.07314	0.1041	2.50824	0.10018	2.10126
	0.10417	1.09338	0.10416	2.47309	0.10025	2.09405
	0.10424	1.10553	0.10422	2.45803	0.10031	2.21299
	0.1043	1.10553	0.10429	2.44798	0.10036	2.25984
	0.10436	1.09743	0.10436	2.42539	0.10043	2.1373
	0.10442	1.09338	0.10442	2.40279	0.1005	2.02917
	0.10449	1.08529	0.1045	2.41534	0.10056	2.11207
	0.10457	1.09338	0.10456	2.43292	0.10062	2.22019
	0.10463	1.09743	0.10462	2.43543	0.10069	2.15892
	0.1047	1.09743	0.10468	2.45803	0.10074	2.03638
	0.10475	1.09338	0.10475	2.51075	0.10081	2.06521
	0.10482	1.09338	0.10482	2.55344	0.10087	2.18415
	0.10488	1.11363	0.10488	2.51075	0.10093	2.18415
	0.10495	1.15413	0.10494	2.44798	0.10099	2.06882
	0.10502	1.18652	0.10501	2.44798	0.10106	2.06521
	0.10508	1.19867	0.10507	2.49569	0.10112	2.19136
	0.10515	1.21082	0.10514	2.50824	0.10118	2.23101
	0.10521	1.21082	0.10522	2.48565	0.10125	2.14811
	0.10527	1.17033	0.10528	2.47309	0.10131	2.11928
	0.10535	1.11768	0.10535	2.51075	0.10137	2.20938
	0.10541	1.09338	0.10541	2.56097	0.10143	2.22019
	0.10546	1.11363	0.10548	2.53586	0.1015	2.08684
	0.10553	1.11768	0.10554	2.44045	0.10155	1.98232
	0.10559	1.07314	0.10561	2.42539	0.10162	2.058
	0.10567	1.01644	0.10569	2.56097	0.10167	2.19496
	0.10574	1.04479	0.10575	2.6614	0.10174	2.16613
	0.1058	1.09743	0.10581	2.5459	0.10181	2.02196
	0.10587	1.11768	0.10588	2.38773	0.10187	2.01115
	0.10594	1.08529	0.10594	2.46054	0.10194	2.1409
	0.10601	1.07719	0.10601	2.62876	0.10199	2.20938
	0.10607	1.13388	0.10607	2.5911	0.10206	2.1373
	0.10614	1.19057	0.10614	2.43292	0.10212	2.09405
	0.1062	1.19057	0.10621	2.46054	0.10219	2.16613
	0.10627	1.14603	0.10628	2.64884	0.10226	2.2274
	0.10633	1.11768	0.10633	2.69404	0.10233	2.16613
	0.1064	1.13388	0.10639	2.57101	0.10238	2.10126
	0.10646	1.14603	0.10646	2.51577	0.10245	2.15532
	0.10653	1.13793	0.10652	2.58105	0.10252	2.23101
	0.1066	1.12578	0.10659	2.60616	0.10258	2.20938
	0.10667	1.11768	0.10665	2.53586	0.10264	2.14811
	0.10673	1.12578	0.10673	2.51577	0.1027	2.18415
	0.10679	1.13793	0.10679	2.59361	0.10277	2.25984
	0.10685	1.13388	0.10686	2.63127	0.10282	2.23822
	0.10692	1.13388	0.10692	2.54841	0.10289	2.1373
	0.10699	1.15818	0.10699	2.49569	0.10296	2.10126
	0.10705	1.17843	0.10705	2.5911	0.10302	2.1373
	0.10712	1.16628	0.10711	2.72417	0.10308	2.14811
	0.10718	1.13388	0.10718	2.72668	0.10313	2.10486
	0.10725	1.11363	0.10724	2.63127	0.10319	2.10126
	0.10732	1.14603	0.10731	2.57352	0.10326	2.16613
	0.10739	1.18652	0.10737	2.59863	0.10333	2.20217
	0.10745	1.15818	0.10744	2.62374	0.10339	2.15892
	0.1075	1.09338	0.1075	2.62374	0.10346	2.11207
	0.10757	1.09743	0.10756	2.64382	0.10352	2.12288
	0.10763	1.17033	0.10763	2.66893	0.10358	2.15892
	0.1077	1.21892	0.10769	2.64884	0.10365	2.16613
	0.10776	1.19057	0.10776	2.59863	0.1037	2.1373
	0.10782	1.15413	0.10782	2.58608	0.10376	2.11207
	0.1079	1.15413	0.1079	2.6162	0.10382	2.11928
	0.10796	1.18652	0.10796	2.61872	0.10388	2.1373
	0.10803	1.19867	0.10803	2.6162	0.10394	2.15892
	0.10808	1.20677	0.10809	2.65638	0.10401	2.19496
	0.10815	1.20677	0.10816	2.72417	0.10408	2.22019
	0.10822	1.19057	0.10822	2.72417	0.10414	2.19496
	0.10829	1.17033	0.10829	2.65387	0.1042	2.15892
	0.10835	1.18652	0.10837	2.60365	0.10426	2.17334
	0.10842	1.21892	0.10843	2.63127	0.10433	2.21299
	0.10848	1.19867	0.1085	2.69906	0.10438	2.23822
	0.10856	1.13388	0.10856	2.71915	0.10445	2.20938
	0.10863	1.09743	0.10863	2.71161	0.10451	2.20217
	0.10869	1.13388	0.10869	2.72668	0.10457	2.23822
	0.10876	1.17033	0.10875	2.73923	0.10464	2.24903
	0.10882	1.15818	0.10882	2.71663	0.1047	2.19136
	0.10889	1.11768	0.10888	2.69153	0.10476	2.1409
	0.10895	1.09743	0.10895	2.69906	0.10482	2.18415
	0.10902	1.09743	0.10901	2.71161	0.10489	2.25624
	0.10908	1.09338	0.10908	2.70408	0.10496	2.24903
	0.10915	1.09743	0.10914	2.69906	0.10501	2.19136
	0.10922	1.20677	0.10922	2.70659	0.10508	2.17694
	0.10928	1.32826	0.10928	2.69404	0.10514	2.24542
	0.10934	1.27966	0.10935	2.67395	0.1052	2.29588
	0.10941	1.11363	0.10941	2.68651	0.10526	2.29588
	0.10947	1.05694	0.10946	2.72417	0.10533	2.29228
	0.10954	1.25132	0.10953	2.7317	0.1054	2.32111
	0.1096	1.44165	0.10959	2.71161	0.10547	2.34995
	0.10967	1.37281	0.10966	2.72417	0.10553	2.33913
	0.10973	1.19867	0.10973	2.78191	0.10559	2.28507
	0.1098	1.21082	0.10979	2.81958	0.10565	2.23101
	0.10986	1.38495	0.10986	2.79447	0.10572	2.20217
	0.10993	1.38495	0.10992	2.73672	0.10579	2.19136
	0.10999	1.13793	0.10999	2.71915	0.10584	2.19136
	0.11006	0.9719	0.11005	2.73923	0.1059	2.17694
	0.11012	1.10553	0.11011	2.74425	0.10596	2.17694
	0.11018	1.32016	0.11018	2.7317	0.10602	2.19496
	0.11025	1.30801	0.11025	2.73923	0.10609	2.23822
	0.11031	1.15413	0.11031	2.77438	0.10615	2.28507
	0.11038	1.11768	0.11037	2.80702	0.10621	2.29588
	0.11044	1.21082	0.11043	2.81455	0.10628	2.26705
	0.11051	1.25132	0.1105	2.81958	0.10634	2.25624
	0.11058	1.19057	0.11057	2.8246	0.1064	2.28507
	0.11064	1.15818	0.11064	2.80702	0.10647	2.30309
	0.11071	1.19057	0.11071	2.78945	0.10653	2.27786
	0.11077	1.19057	0.11077	2.802	0.10658	2.25624
	0.11083	1.11768	0.11083	2.84468	0.10665	2.25984
	0.1109	1.08529	0.1109	2.86226	0.1067	2.27426
	0.11097	1.16628	0.11097	2.8246	0.10677	2.25984
	0.11103	1.27157	0.11103	2.78694	0.10683	2.25984
	0.1111	1.28776	0.1111	2.80702	0.10689	2.3139
	0.11116	1.18652	0.11116	2.84468	0.10695	2.38599
	0.11123	1.11363	0.11124	2.83213	0.10701	2.38599
	0.11129	1.13388	0.1113	2.78945	0.10708	2.33913
	0.11136	1.16628	0.11136	2.802	0.10714	2.29588
	0.11142	1.13388	0.11143	2.83966	0.10721	2.27786
	0.1115	1.15413	0.1115	2.83213	0.10727	2.25984
	0.11156	1.27157	0.11156	2.79447	0.10733	2.24542
	0.11163	1.34851	0.11162	2.80702	0.1074	2.25984
	0.11169	1.26752	0.11169	2.86226	0.10747	2.29228
	0.11175	1.17033	0.11175	2.88234	0.10753	2.30309
	0.11182	1.19867	0.11182	2.86226	0.1076	2.29228
	0.11189	1.29181	0.11188	2.86477	0.10766	2.3103
	0.11195	1.31206	0.11195	2.91498	0.10772	2.34995
	0.11202	1.27157	0.11203	2.92252	0.10779	2.36797
	0.11208	1.27966	0.11208	2.8723	0.10785	2.35715
	0.11215	1.35256	0.11214	2.83213	0.10791	2.37518
	0.11221	1.36066	0.1122	2.85222	0.10797	2.41122
	0.11227	1.27157	0.11227	2.88486	0.10804	2.4004
	0.11234	1.21892	0.11233	2.88234	0.10811	2.32832
	0.11241	1.27157	0.1124	2.88234	0.10817	2.29228
	0.11246	1.34851	0.11246	2.93507	0.10823	2.32832
	0.11253	1.34041	0.11252	2.99031	0.1083	2.33192
	0.1126	1.28776	0.1126	2.94762	0.10836	2.28507
	0.11267	1.27966	0.11267	2.86979	0.10842	2.26705
	0.11273	1.29991	0.11273	2.91498	0.10848	2.33192
	0.1128	1.27157	0.11279	3.04303	0.10854	2.4004
	0.11285	1.21082	0.11285	3.00537	0.1086	2.38238
	0.11292	1.22702	0.11292	2.83966	0.10867	2.32832
	0.11299	1.29181	0.11298	2.8246	0.10872	2.32111
	0.11305	1.30801	0.11305	2.98277	0.10879	2.34995
	0.11312	1.25942	0.1131	3.03048	0.10885	2.32832
	0.11318	1.27157	0.11318	2.88486	0.10891	2.26705
	0.11324	1.34851	0.11325	2.802	0.10899	2.27786
	0.11331	1.36876	0.11331	2.94009	0.10904	2.37518
	0.11337	1.29181	0.11339	3.05559	0.10911	2.41843
	0.11344	1.25132	0.11345	2.95767	0.10917	2.34995
	0.11352	1.34851	0.11352	2.83213	0.10923	2.29588
	0.11358	1.47404	0.11358	2.90243	0.1093	2.35715
	0.11364	1.48619	0.11365	3.05559	0.10935	2.44726
	0.11371	1.40115	0.11371	3.05559	0.10942	2.42924
	0.11378	1.32826	0.11377	2.94762	0.10948	2.36797
	0.11384	1.32016	0.11384	2.95767	0.10954	2.36436
	0.11392	1.32016	0.11391	3.06563	0.1096	2.3932
	0.11398	1.27157	0.11398	3.06061	0.10966	2.38238
	0.11405	1.25942	0.11405	2.92252	0.10972	2.34634
	0.11411	1.33231	0.1141	2.86979	0.10979	2.34995
	0.11417	1.40115	0.11418	2.97775	0.10986	2.38238
	0.11424	1.37281	0.11424	3.06061	0.10992	2.37518
	0.1143	1.32826	0.1143	2.99031	0.10999	2.34995
	0.11437	1.35256	0.11437	2.92001	0.11006	2.38238
	0.11444	1.40115	0.11444	2.99031	0.11013	2.46528
	0.11451	1.4133	0.1145	3.09074	0.11018	2.50132
	0.11458	1.4133	0.11456	3.05559	0.11025	2.44726
	0.11464	1.42545	0.11463	2.94762	0.11031	2.40401
	0.1147	1.42545	0.11469	2.94762	0.11037	2.45807
	0.11476	1.39305	0.11476	3.04805	0.11043	2.54097
	0.11483	1.36876	0.11483	3.07316	0.1105	2.54818
	0.1149	1.39305	0.11489	2.99784	0.11056	2.48691
	0.11495	1.43355	0.11495	2.9652	0.11063	2.44005
	0.11503	1.43355	0.11502	3.04303	0.11069	2.44005
	0.11508	1.4052	0.11508	3.10329	0.11075	2.41843
	0.11515	1.4133	0.11514	3.04805	0.11081	2.3932
	0.11522	1.4457	0.11521	2.99031	0.11088	2.44726
	0.11529	1.47404	0.11528	3.02797	0.11095	2.54097
	0.11535	1.49429	0.11535	3.07818	0.11101	2.53016
	0.11542	1.50644	0.11541	3.0355	0.11107	2.41843
	0.11548	1.48619	0.11547	2.97775	0.11113	2.36797
	0.11555	1.42545	0.11554	3.00286	0.11119	2.47609
	0.11561	1.3809	0.11561	3.06814	0.11125	2.5662
	0.11567	1.36876	0.11567	3.07818	0.11131	2.48691
	0.11574	1.3809	0.11573	3.05559	0.11138	2.36436
	0.1158	1.40115	0.1158	3.09827	0.11144	2.3932
	0.11586	1.4214	0.11586	3.16857	0.1115	2.53736
	0.11593	1.4538	0.11593	3.18112	0.11157	2.57701
	0.11599	1.4619	0.11599	3.1284	0.11164	2.50132
	0.11607	1.4133	0.11606	3.08069	0.1117	2.46528
	0.11612	1.3809	0.11612	3.06061	0.11176	2.54097
	0.11619	1.40115	0.11619	3.06061	0.11182	2.59503
	0.11625	1.4457	0.11625	3.12338	0.11187	2.53016
	0.11631	1.42545	0.11633	3.16355	0.11194	2.45807
	0.11639	1.38495	0.11639	3.07818	0.112	2.50493
	0.11644	1.40115	0.11646	3.01039	0.11206	2.5662
	0.11652	1.4538	0.11652	3.1284	0.11213	2.51934
	0.11658	1.48619	0.11658	3.22632	0.11219	2.45447
	0.11665	1.4619	0.11665	3.1284	0.11225	2.48691
	0.11671	1.42545	0.11672	3.01039	0.11231	2.5662
	0.11678	1.4619	0.11678	3.09827	0.11238	2.54818
	0.11684	1.52669	0.11685	3.26147	0.11244	2.45807
	0.11691	1.53479	0.11692	3.23636	0.1125	2.44726
	0.11697	1.4538	0.11698	3.08069	0.11257	2.53016
	0.11704	1.40115	0.11705	3.06061	0.11264	2.55899
	0.1171	1.4214	0.11711	3.18615	0.1127	2.50493
	0.11718	1.4457	0.11718	3.23887	0.11275	2.47609
	0.11724	1.42545	0.11724	3.16104	0.11282	2.51214
	0.11731	1.3809	0.11731	3.09074	0.11289	2.50493
	0.11737	1.3809	0.11737	3.1284	0.11296	2.45807
	0.11743	1.43355	0.11743	3.18112	0.11302	2.4833
	0.1175	1.49429	0.1175	3.16857	0.11308	2.60945
	0.11756	1.50644	0.11757	3.14848	0.11314	2.67432
	0.11763	1.49429	0.11763	3.18866	0.11321	2.57701
	0.1177	1.49429	0.11769	3.26147	0.11327	2.47609
	0.11777	1.50239	0.11776	3.28155	0.11333	2.53016
	0.11783	1.48214	0.11782	3.26398	0.1134	2.63828
	0.1179	1.4457	0.11789	3.25645	0.11346	2.62747
	0.11796	1.4052	0.11795	3.22381	0.11352	2.53736
	0.11803	1.3809	0.11802	3.15602	0.11358	2.54818
	0.11808	1.36066	0.11808	3.1284	0.11364	2.64549
	0.11815	1.36876	0.11814	3.18615	0.11371	2.66351
	0.11822	1.40115	0.11821	3.23636	0.11377	2.57701
	0.11829	1.43355	0.11828	3.21376	0.11383	2.54097
	0.11835	1.46594	0.11834	3.19368	0.11389	2.60945
	0.11841	1.49429	0.1184	3.26398	0.11396	2.67432
	0.11848	1.48619	0.11846	3.35186	0.11402	2.64549
	0.11854	1.4457	0.11854	3.31921	0.11408	2.59143
	0.11861	1.4052	0.1186	3.22381	0.11414	2.61305
	0.11867	1.4133	0.11867	3.22381	0.11421	2.63107
	0.11873	1.46594	0.11873	3.31419	0.11427	2.5662
	0.1188	1.50239	0.1188	3.34432	0.11433	2.51934
	0.11886	1.48619	0.11887	3.26147	0.11439	2.59503
	0.11893	1.46594	0.11893	3.21878	0.11445	2.72118
	0.11899	1.47404	0.11899	3.30917	0.11452	2.74641
	0.11906	1.46594	0.11906	3.39705	0.11458	2.68514
	0.11913	1.42545	0.11913	3.34683	0.11465	2.69235
	0.1192	1.4052	0.1192	3.26398	0.1147	2.75722
	0.11926	1.43355	0.11927	3.29411	0.11477	2.75722
	0.11933	1.46594	0.11934	3.36441	0.11482	2.6563
	0.11939	1.4457	0.11941	3.32675	0.11489	2.59503
	0.11946	1.4052	0.11946	3.23134	0.11496	2.6491
	0.11953	1.40115	0.11954	3.24891	0.11501	2.72839
	0.11959	1.44165	0.11959	3.35186	0.11508	2.72839
	0.11966	1.49429	0.11967	3.37696	0.11514	2.67793
	0.11973	1.52264	0.11973	3.30666	0.11521	2.6563
	0.11978	1.52669	0.1198	3.29411	0.11527	2.6563
	0.11986	1.51454	0.11986	3.37194	0.11533	2.63107
	0.11993	1.48619	0.11992	3.41964	0.1154	2.62747
	0.11999	1.4538	0.11998	3.32675	0.11546	2.68514
	0.12005	1.44165	0.12005	3.21878	0.11552	2.74641
	0.12011	1.4538	0.12011	3.32173	0.11558	2.70316
	0.12018	1.46594	0.12018	3.52259	0.11565	2.59503
	0.12024	1.49429	0.12025	3.44224	0.11572	2.55899
	0.12031	1.52669	0.12031	3.1987	0.11578	2.63107
	0.12037	1.55504	0.12037	3.28658	0.11584	2.69235
	0.12044	1.54289	0.12044	3.57782	0.11591	2.6563
	0.12051	1.52264	0.12051	3.48995	0.11597	2.61305
	0.12058	1.50239	0.12058	3.1761	0.11603	2.6491
	0.12065	1.49429	0.12064	3.24891	0.11609	2.71037
	0.1207	1.48619	0.1207	3.58787	0.11616	2.70316
	0.12077	1.50644	0.12076	3.55272	0.11622	2.66351
	0.12084	1.54694	0.12083	3.1761	0.11628	2.68514
	0.1209	1.56313	0.1209	3.11835	0.11635	2.77524
	0.12097	1.56313	0.12095	3.4548	0.1164	2.79326
	0.12103	1.59553	0.12103	3.57782	0.11647	2.6563
	0.12109	1.61983	0.12109	3.28908	0.11653	2.54097
	0.12116	1.60768	0.12115	3.11584	0.1166	2.61305
	0.12122	1.55504	0.12122	3.34432	0.11665	2.76443
	0.12129	1.52669	0.12128	3.55523	0.11671	2.75001
	0.12135	1.54289	0.12135	3.40207	0.11677	2.62026
	0.12142	1.56718	0.12142	3.21125	0.11684	2.60224
	0.12148	1.56718	0.12148	3.37696	0.1169	2.73199
	0.12156	1.54289	0.12154	3.6431	0.11697	2.77524
	0.12161	1.52264	0.12161	3.56025	0.11703	2.6491
	0.12168	1.53479	0.12169	3.26398	0.11709	2.55899
	0.12175	1.56718	0.12176	3.22632	0.11715	2.6563
	0.12181	1.56313	0.12182	3.4548	0.11721	2.76443
	0.12188	1.52264	0.12189	3.51757	0.11728	2.69235
	0.12194	1.50644	0.12195	3.30917	0.11735	2.5662
	0.12201	1.54289	0.12202	3.21376	0.11741	2.61305
	0.12208	1.55504	0.12209	3.40207	0.11747	2.74641
	0.12215	1.52669	0.12215	3.55523	0.11753	2.7392
	0.12222	1.49429	0.12222	3.45229	0.11759	2.60945
	0.12227	1.51454	0.12229	3.31419	0.11765	2.58422
	0.12235	1.53479	0.12235	3.40709	0.11772	2.70316
	0.12241	1.52264	0.12242	3.55272	0.11777	2.75722
	0.12248	1.47404	0.12248	3.49748	0.11784	2.6563
	0.12254	1.4619	0.12254	3.38198	0.11791	2.58422
	0.12261	1.47404	0.12261	3.45982	0.11798	2.6563
	0.12268	1.48214	0.12267	3.62553	0.11804	2.74641
	0.12274	1.48214	0.12275	3.58787	0.11811	2.71037
	0.1228	1.51454	0.12281	3.38952	0.11818	2.66351
	0.12287	1.58743	0.12287	3.37194	0.11823	2.74641
	0.12293	1.61983	0.12293	3.55523	0.11829	2.84733
	0.123	1.60768	0.123	3.618	0.11836	2.81128
	0.12307	1.60363	0.12306	3.4799	0.11843	2.70316
	0.12313	1.63603	0.12312	3.42216	0.11849	2.73199
	0.1232	1.64008	0.1232	3.55272	0.11855	2.82931
	0.12326	1.59553	0.12326	3.60042	0.11861	2.79326
	0.12332	1.54694	0.12332	3.44726	0.11867	2.6491
	0.12339	1.55504	0.12339	3.3393	0.11874	2.62747
	0.12346	1.60363	0.12345	3.42718	0.11881	2.74641
	0.12353	1.63603	0.12352	3.48492	0.11886	2.80047
	0.12359	1.64818	0.12358	3.38952	0.11892	2.71397
	0.12366	1.65628	0.12365	3.38449	0.11899	2.66351
	0.12372	1.65628	0.12371	3.54016	0.11905	2.75001
	0.12378	1.61578	0.12378	3.56025	0.11911	2.84733
	0.12384	1.56313	0.12384	3.39454	0.11918	2.81849
	0.12391	1.52669	0.12391	3.36441	0.11923	2.75722
	0.12397	1.55504	0.12397	3.55272	0.1193	2.83651
	0.12405	1.59553	0.12404	3.6431	0.11936	2.95906
	0.1241	1.63603	0.1241	3.53514	0.11942	2.92302
	0.12417	1.66032	0.12416	3.44224	0.11948	2.76443
	0.12423	1.66842	0.12424	3.51003	0.11955	2.71037
	0.12429	1.63603	0.1243	3.60544	0.11962	2.81128
	0.12436	1.60768	0.12437	3.60544	0.11968	2.87256
	0.12443	1.61983	0.12443	3.56527	0.11974	2.81849
	0.1245	1.66032	0.1245	3.56778	0.1198	2.78245
	0.12456	1.69677	0.12458	3.59289	0.11986	2.84733
	0.12463	1.70082	0.12463	3.56778	0.11993	2.87616
	0.12469	1.67652	0.1247	3.49246	0.11999	2.80047
	0.12476	1.64008	0.12476	3.48492	0.12004	2.73199
	0.12483	1.64008	0.12483	3.5477	0.12011	2.77524
	0.1249	1.66842	0.1249	3.58535	0.12017	2.84012
	0.12497	1.70892	0.12497	3.5477	0.12024	2.84012
	0.12503	1.74132	0.12503	3.53514	0.1203	2.82931
	0.12509	1.74942	0.1251	3.58787	0.12036	2.87256
	0.12516	1.74942	0.12516	3.62302	0.12042	2.89418
	0.12523	1.76156	0.12523	3.56527	0.12048	2.85454
	0.12529	1.76966	0.12529	3.48995	0.12055	2.80047
	0.12536	1.74132	0.12536	3.51505	0.12062	2.8221
	0.12542	1.70892	0.12542	3.60544	0.12068	2.90139
	0.12549	1.68867	0.12548	3.61297	0.12074	2.94104
	0.12556	1.70082	0.12555	3.54267	0.12081	2.91941
	0.12561	1.72917	0.12561	3.51003	0.12087	2.88337
	0.12568	1.72107	0.12567	3.55523	0.12093	2.88697
	0.12575	1.70892	0.12574	3.56527	0.12099	2.89418
	0.12581	1.72107	0.1258	3.5025	0.12106	2.85454
	0.12588	1.75751	0.12587	3.49246	0.12112	2.81849
	0.12593	1.76966	0.12593	3.58033	0.12119	2.86535
	0.12601	1.75751	0.126	3.63055	0.12125	2.95906
	0.12607	1.73727	0.12606	3.56025	0.12131	2.94824
	0.12614	1.71702	0.12612	3.4799	0.12138	2.76803
	0.12621	1.69677	0.12619	3.52259	0.12144	2.6563
	0.12627	1.67652	0.12625	3.62553	0.1215	2.89418
	0.12633	1.65628	0.12632	3.65566	0.12156	3.23658
	0.12639	1.64818	0.12639	3.62302	0.12162	3.0852
	0.12646	1.64818	0.12645	3.618	0.12169	2.61305
	0.12652	1.66032	0.12652	3.66319	0.12175	2.6491
	0.12659	1.68057	0.12658	3.68076	0.12181	3.17531
	0.12666	1.68057	0.12665	3.63557	0.12187	3.27623
	0.12672	1.64008	0.12671	3.60042	0.12193	2.75001
	0.12678	1.60363	0.12678	3.618	0.12199	2.54818
	0.12685	1.60768	0.12684	3.62553	0.12206	3.06358
	0.12692	1.66842	0.12691	3.60544	0.12213	3.39156
	0.12698	1.71702	0.12698	3.62302	0.12218	2.96627
	0.12704	1.70892	0.12705	3.67574	0.12225	2.60224
	0.12711	1.69677	0.12711	3.69332	0.12231	2.97347
	0.12717	1.74942	0.12718	3.64812	0.12237	3.37715
	0.12724	1.81826	0.12724	3.61046	0.12243	3.03835
	0.1273	1.82231	0.12731	3.62553	0.1225	2.57341
	0.12737	1.77776	0.12737	3.66319	0.12255	2.87616
	0.12744	1.79801	0.12744	3.69834	0.12262	3.48527
	0.1275	1.8709	0.12751	3.72094	0.12268	3.33029
	0.12758	1.8952	0.12757	3.72094	0.12274	2.63828
	0.12764	1.83041	0.12763	3.66068	0.12281	2.58422
	0.12771	1.79801	0.1277	3.60042	0.12287	3.24019
	0.12776	1.8709	0.12776	3.64812	0.12294	3.41319
	0.12783	1.92355	0.12784	3.74604	0.123	2.79326
	0.1279	1.85065	0.12791	3.75609	0.12306	2.51214
	0.12795	1.77776	0.12797	3.70587	0.12313	3.09241
	0.12803	1.81826	0.12803	3.75609	0.12319	3.49248
	0.12809	1.8709	0.12809	3.85903	0.12326	2.9915
	0.12816	1.80206	0.12816	3.81383	0.12333	2.46528
	0.12823	1.71702	0.12822	3.66319	0.12339	2.81849
	0.12829	1.76156	0.12827	3.6431	0.12345	3.37354
	0.12835	1.87495	0.12835	3.77617	0.12352	3.11043
	0.12842	1.8547	0.12842	3.85903	0.12358	2.51934
	0.12848	1.76156	0.12848	3.78872	0.12364	2.67793
	0.12855	1.77776	0.12855	3.72094	0.1237	3.29425
	0.1286	1.89115	0.12861	3.76864	0.12377	3.22937
	0.12867	1.8952	0.12868	3.82639	0.12383	2.58422
	0.12875	1.77776	0.12875	3.8063	0.12389	2.53016
	0.12882	1.72107	0.12881	3.7586	0.12395	3.21135
	0.12888	1.82231	0.12887	3.77617	0.12401	3.45644
	0.12895	1.9114	0.12893	3.83894	0.12408	2.87616
	0.12901	1.8547	0.129	3.85652	0.12414	2.5662
	0.12907	1.81016	0.12906	3.81885	0.12421	3.11404
	0.12914	1.8952	0.12912	3.78872	0.12426	3.52852
	0.12921	1.97619	0.12919	3.8063	0.12433	3.04556
	0.12927	1.8952	0.12925	3.83392	0.12439	2.54818
	0.12933	1.78991	0.12933	3.83141	0.12445	2.94104
	0.12939	1.81826	0.12939	3.80128	0.12451	3.50329
	0.12945	1.87495	0.12946	3.79626	0.12457	3.20054
	0.12952	1.83851	0.12952	3.81383	0.12464	2.5662
	0.12959	1.76156	0.12959	3.80881	0.1247	2.73199
	0.12966	1.79801	0.12966	3.77115	0.12476	3.37715
	0.12973	1.8952	0.12972	3.78119	0.12483	3.3375
	0.12979	1.89115	0.12979	3.83894	0.12489	2.71037
	0.12986	1.78991	0.12986	3.86405	0.12495	2.6491
	0.12992	1.76156	0.12993	3.83141	0.12502	3.26542
	0.12999	1.8628	0.12999	3.83141	0.12508	3.43842
	0.13005	1.8952	0.13006	3.88413	0.12514	2.88337
	0.13012	1.79801	0.13012	3.90171	0.1252	2.62026
	0.13018	1.72917	0.13018	3.85652	0.12526	3.13206
	0.13025	1.78991	0.13025	3.82137	0.12532	3.52131
	0.13032	1.8709	0.13032	3.84396	0.12538	3.13927
	0.13039	1.83851	0.13039	3.86405	0.12546	2.72118
	0.13046	1.77776	0.13045	3.83894	0.12552	3.03835
	0.13052	1.82231	0.13052	3.82639	0.12558	3.51411
[truncated: 19,782 more rows]

## Sheet: Figure 2d,e,f
Figure 2d		PEG-GelMA	PEG-GelMA/Tartrazine	PEG-GelMA/Cur-Na
	Elastic modulus-1	92.56	85.78	81.43
	Elastic modulus-2	98.38	83.69	72.35
	Elastic modulus-3	84.17	81.72	75
Figure 2e		PEG-GelMA	PEG-GelMA/Tartrazine	PEG-GelMA/Cur-Na
	Swelling ratio-1	1088.46	1122.13	1073.95
	Swelling ratio-2	1030	1101.69	1065.81
	Swelling ratio-3	1087.69	1051.47	1061.21
Figure 2f		PEG-GelMA	PEG-GelMA/Tartrazine	PEG-GelMA/Cur-Na
	Sol fraction-1	6.92	3.28	2.52
	Sol fraction-2	3.07	2.54	3.42
	Sol fraction-3	1.54	5.88	6.89

## Sheet: Figure 3
Figure 3c	Time (s)	PEGDA Conversion(%)	Cur-Na Conversion(%)
	0	0	0
	20	2.24744	25.0487
	40	4.60073	39.6116
	60	6.77308	61.7762
	80	13.8748	73.2784
	100	23.1092	76.2756
	120	39.3612	79.2824
	140	58.7607	84.1523
	160	65.2113	84.6807
	180	69.0991	85.7392

## Sheet: Figure 4
Figure 4d		PEG-GelMA			PEG-GelMA/Tartarzine			PEG-GelMA/Cur-Na
	Relative energy (A.U.)	Unresolved fraction (A.U.)			Unresolved fraction (A.U.)			Unresolved fraction (A.U.)
	1	0.1764	0.1699	0.1807	0.1176	0.1241	0.1108	0.1058	0.1004	0.1097
	1.5	0.1926	0.1846	0.2014	0.1602	0.1731	0.1587	0.1254	0.1165	0.1304
	2	0.2205	0.2314	0.2187	0.1838	0.1954	0.1782	0.1323	0.1408	0.1247
	2.5	0.2794	0.2864	0.2661	0.1941	0.1987	0.1879	0.1367	0.1274	0.1427
	3	0.3235	0.3124	0.3421	0.2205	0.2345	0.2148	0.1308	0.1451	0.1247
Figure 4e	PEG-GelMA/1 mM Cur-Na		PEG-GelMA/2 mM Cur-Na		PEG-GelMA/3 mM Cur-Na
	Exposure energy (mj/cm^2)	Unresolved fraction (A.U.)	Exposure energy (mj/cm^2)	Unresolved fraction (A.U.)	Exposure energy (mj/cm^2)	Unresolved fraction (A.U.)
	130	0.120441	160	0.130882	240	0.142647
		0.123868		0.135294		0.139706
		0.113088		0.123529		0.133824
	195	0.125147	240	0.127941	360	0.139412
		0.130294		0.130745		0.143529
		0.117794		0.138235		0.146176
	260	0.1325	320	0.135294	480	0.144118
		0.122794		0.131912		0.151471
		0.139118		0.144853		0.1425
	325	0.138971	400	0.136471	600	0.148529
		0.136765		0.1275		0.155882
		0.125618		0.144853		0.138235
	390	0.123529	480	0.136765	720	0.144118
		0.130882		0.142647		0.143235
		0.135441		0.131912		0.144706
	455	0.167647	560	0.139706	840	0.145147
		0.162059		0.145735		0.142353
		0.154124		0.134412		0.159853
	520	0.183824	640	0.169118	960	0.151015
		0.194118		0.183824		0.145147
		0.177941		0.166176		0.155081
Figure 4f		PEG-GelMA			PEG-GelMA/Tartarzine			PEG-GelMA/Cur-Na
	Relative energy (A.U.)	Unresolved fraction (A.U.)			Unresolved fraction (A.U.)			Unresolved fraction (A.U.)
	1	0.2426	0.2452	0.2364	0.1544	0.1622	0.1489	0.1102	0.1164	0.1054
	1.5	0.2705	0.2801	0.2695	0.1779	0.1841	0.1734	0.125	0.1341	0.1203
	2	0.3014	0.3121	0.2911	0.175	0.1701	0.1804	0.1338	0.1407	0.1277
	2.5	0.3235	0.3364	0.3085	0.1911	0.2014	0.1814	0.1323	0.1414	0.1276
	3	0.3529	0.3751	0.3324	0.2147	0.2257	0.2058	0.1544	0.1627	0.1465

## Sheet: Figure 5
Figure 5c		PEG-GelMA
	Height	700 μm	500 μm	300 μm
	200 μm	1	0.794584	0.614624
		1	0.742251	0.569192
		1	0.73389	0.553195
	600 μm	0.390349	0.328896	0.179778
		0.351364	0.312114	0.13906
		0.357122	0.239153	0.147972
	1000 μm	0.444404	0.0987589	0.0765376
		0.351652	0.12958	0.0886927
		0.47577	0.118408	0.112548
	1500 μm	0.225021	0.0900627	0.03833
		0.26626	0.100356	0.0519903
		0.277046	0.0805404	0.0554717
	2000 μm	0.162747	0.0981367	0.0397707
		0.144241	0.0854904	0.0421446
		0.168313	0.0871238	0.0391561
	3000 μm	0.070534	0.0439165	0.0282116
		0.0847768	0.0505537	0.0442116
		0.0788799	0.0516038	0.0351973
Figure 5d		PEG-GelMA/Tartarzine
	Height	700 μm	500 μm	300 μm
	200 μm	1	1	1
		1	1	1
		1	1	1
	600 μm	1	1	1
		1	1	1
		1	1	1
	1000 μm	1	1	0.514715
		1	1	0.580648
		1	1	0.636933
	1500 μm	1	1	0.449254
		1	1	0.351419
		1	1	0.397155
	2000 μm	1	1	0.426185
		1	1	0.357835
		1	1	0.378765
	3000 μm	1	0.352905	0.233702
		1	0.344073	0.245102
		1	0.350723	0.235241
Figure 5e		PEG-GelMA/Cur-Na
	Height	700 μm	500 μm	300 μm
	200 μm	1	1	1
		1	1	1
		1	1	1
	600 μm	1	1	1
		1	1	1
		1	1	1
	1000 μm	1	1	1
		1	1	1
		1	1	1
	1500 μm	1	1	1
		1	1	1
		1	1	1
	2000 μm	1	1	1
		1	1	1
		1	1	1
	3000 μm	1	1	1
		1	1	1
		1	1	1
Figure 5h	designed diameter (μm)	150	300	500	700	900
	Measured diameter of Cur-Na (μm)	103.8	311.41	525.95	709.34	899.65
		144.01	296.42	497.99	696.43	902.17
		148.14	333.33	518.52	722.22	888.89
	Measured diameter of Tartrazine (μm)	0	0	504.12	706.42	874.71
		0	0	429.65	620.6	827.46
		0	0	513.16	731.88	896.5

## Sheet: Figure 7
Figure 7b		PEG-GelMA			PEG-GelMA/Tartrazine			PEG-GelMA/Cur-Na
	day1	104.787	98.9362	96.2766	76.5957	68.0851	71.2766	110.638	94.6809	100.532
	day5	102.128	92.0213	87.234	42.0213	54.2553	57.4468	160.638	144.149	155.319
	day10	139.362	133.511	111.17	57.6517	67.5532	65.9574	181.915	170.745	158.511
	day14	223.936	239.894	206.915	91.4894	87.766	101.064	320.745	287.766	303.723

## Sheet: Supplemenrary Figure 6
Supplementary Figure 6c		PEG-GelMA/Cur-Na
	Exposure dose	Curing depth (μm)
	156	271.5	264.5	282
	208	317	314	323.5
	260	378.5	382	360.5
	312	438	427	445.5
Supplementary Figure 6d		PEG-GelMA/Tartrazine
	Exposure dose	Curing depth (μm)
	156	275	280	283
	208	358.5	350	335
	260	360	396.5	325.5
	312	412.5	425	397.5

## Sheet: Supplemenrary Figure 7
Supplementary Figure 7a	PEGDA																					Supplementary Figure 7b	Cur-Na
	0 s		20 s		40 s		60 s		80 s		100 s		120 s		140 s		160 s		180 s				0 s		20 s		40 s		60 s		80 s		100 s		120 s		140 s		160 s		180 s
	Wavenumber	Absorbance	Wavenumber	Absorbance	Wavenumber	Absorbance	Wavenumber	Absorbance	Wavenumber	Absorbance	Wavenumber	Absorbance	Wavenumber	Absorbance	Wavenumber	Absorbance	Wavenumber	Absorbance	Wavenumber	Absorbance			Wavenumber	Absorbance	Wavenumber	Absorbance	Wavenumber	Absorbance	Wavenumber	Absorbance	Wavenumber	Absorbance	Wavenumber	Absorbance	Wavenumber	Absorbance	Wavenumber	Absorbance	Wavenumber	Absorbance	Wavenumber	Absorbance
	940.361	0.10825	940.361	0.10752	940.361	0.10676	940.361	0.10552	940.361	0.10243	940.361	0.09872	940.361	0.09294	940.361	0.07831	940.361	0.0722	940.361	0.06886			940.236	0.0446	940.236	0.03268	940.236	0.02589	940.236	0.02007	940.236	0.0132	940.236	0.01118	940.236	0.00985	940.236	0.00792	940.236	0.00694	940.236	0.00628
	940.843	0.10993	940.843	0.10912	940.843	0.10832	940.843	0.10701	940.843	0.10375	940.843	0.09981	940.843	0.0936	940.843	0.0784	940.843	0.07213	940.843	0.06868			940.718	0.04543	940.718	0.03355	940.718	0.02651	940.718	0.02011	940.718	0.01326	940.718	0.01124	940.718	0.00992	940.718	0.00792	940.718	0.00694	940.718	0.00627
	941.325	0.11172	941.325	0.11084	941.325	0.10999	941.325	0.10862	941.325	0.10517	941.325	0.101	941.325	0.09431	941.325	0.07853	941.325	0.07209	941.325	0.06852			941.201	0.04703	941.201	0.03449	941.201	0.02729	941.201	0.02017	941.201	0.01333	941.201	0.01134	941.201	0.01	941.201	0.00794	941.201	0.00694	941.201	0.00628
	941.807	0.11365	941.807	0.11269	941.807	0.11179	941.807	0.11035	941.807	0.10669	941.807	0.10228	941.807	0.09508	941.807	0.0787	941.807	0.07207	941.807	0.06839			941.683	0.04803	941.683	0.0355	941.683	0.02802	941.683	0.02024	941.683	0.01341	941.683	0.01144	941.683	0.01007	941.683	0.00797	941.683	0.00695	941.683	0.0063
	942.289	0.1157	942.289	0.11468	942.289	0.11371	942.289	0.1122	942.289	0.10831	942.289	0.10366	942.289	0.09593	942.289	0.07891	942.289	0.07207	942.289	0.06827			942.165	0.04902	942.165	0.03658	942.165	0.02901	942.165	0.02031	942.165	0.01352	942.165	0.01156	942.165	0.01013	942.165	0.00801	942.165	0.00699	942.165	0.00634
	942.771	0.11787	942.771	0.11677	942.771	0.11575	942.771	0.11416	942.771	0.11002	942.771	0.10514	942.771	0.09683	942.771	0.07913	942.771	0.07207	942.771	0.06816			942.647	0.05061	942.647	0.03773	942.647	0.03006	942.647	0.0204	942.647	0.01363	942.647	0.01169	942.647	0.0102	942.647	0.00807	942.647	0.00704	942.647	0.0064
	943.254	0.12013	943.254	0.11896	943.254	0.11787	943.254	0.1162	943.254	0.11181	943.254	0.10668	943.254	0.09778	943.254	0.07937	943.254	0.07208	943.254	0.06805			943.129	0.05187	943.129	0.03892	943.129	0.03102	943.129	0.02052	943.129	0.01379	943.129	0.01187	943.129	0.01031	943.129	0.00814	943.129	0.00711	943.129	0.00647
	943.736	0.12247	943.736	0.12121	943.736	0.12005	943.736	0.11831	943.736	0.11365	943.736	0.10826	943.736	0.09877	943.736	0.07961	943.736	0.0721	943.736	0.06793			943.611	0.05221	943.611	0.03917	943.611	0.03206	943.611	0.02066	943.611	0.01399	943.611	0.01207	943.611	0.01045	943.611	0.00823	943.611	0.00719	943.611	0.00657
	944.218	0.12485	944.218	0.12351	944.218	0.12226	944.218	0.12047	944.218	0.11555	944.218	0.10989	944.218	0.09979	944.218	0.07987	944.218	0.07214	944.218	0.06781			944.093	0.05362	944.093	0.04047	944.093	0.03257	944.093	0.02084	944.093	0.01422	944.093	0.01231	944.093	0.01063	944.093	0.00833	944.093	0.0073	944.093	0.00668
	944.7	0.12726	944.7	0.12583	944.7	0.12449	944.7	0.12264	944.7	0.11748	944.7	0.11155	944.7	0.10085	944.7	0.08015	944.7	0.07221	944.7	0.06768			944.576	0.05407	944.576	0.04179	944.576	0.03304	944.576	0.02106	944.576	0.01449	944.576	0.01257	944.576	0.01086	944.576	0.00845	944.576	0.00741	944.576	0.00681
	945.182	0.12966	945.182	0.12816	945.182	0.1267	945.182	0.12482	945.182	0.11943	945.182	0.11321	945.182	0.10192	945.182	0.08045	945.182	0.07231	945.182	0.06754			945.058	0.05556	945.058	0.04215	945.058	0.03394	945.058	0.02132	945.058	0.01477	945.058	0.01287	945.058	0.01114	945.058	0.00858	945.058	0.00755	945.058	0.00696
	945.664	0.13202	945.664	0.13045	945.664	0.12886	945.664	0.12696	945.664	0.12138	945.664	0.11488	945.664	0.10302	945.664	0.08076	945.664	0.07241	945.664	0.0674			945.54	0.05608	945.54	0.04353	945.54	0.03404	945.54	0.02162	945.54	0.01508	945.54	0.0132	945.54	0.01146	945.54	0.00872	945.54	0.0077	945.54	0.00712
	946.146	0.1343	946.146	0.13267	946.146	0.13094	946.146	0.12903	946.146	0.12327	946.146	0.11652	946.146	0.10412	946.146	0.08108	946.146	0.07251	946.146	0.06723			946.022	0.05764	946.022	0.04396	946.022	0.03545	946.022	0.02196	946.022	0.01541	946.022	0.01357	946.022	0.0118	946.022	0.00888	946.022	0.00786	946.022	0.00731
	946.628	0.13648	946.628	0.13481	946.628	0.13293	946.628	0.13101	946.628	0.12511	946.628	0.11812	946.628	0.10522	946.628	0.08138	946.628	0.07258	946.628	0.06706			946.504	0.05824	946.504	0.0444	946.504	0.03589	946.504	0.02236	946.504	0.01577	946.504	0.01399	946.504	0.01218	946.504	0.00905	946.504	0.00805	946.504	0.00751
	947.111	0.13856	947.111	0.13684	947.111	0.13485	947.111	0.13291	947.111	0.12687	947.111	0.11968	947.111	0.10632	947.111	0.08168	947.111	0.07263	947.111	0.06688			946.986	0.05924	946.986	0.0449	946.986	0.03635	946.986	0.02278	946.986	0.01617	946.986	0.01446	946.986	0.01259	946.986	0.00924	946.986	0.00826	946.986	0.00775
	947.593	0.14057	947.593	0.13881	947.593	0.13672	947.593	0.13476	947.593	0.1286	947.593	0.12121	947.593	0.10744	947.593	0.08197	947.593	0.07266	947.593	0.06672			947.468	0.06024	947.468	0.04546	947.468	0.03683	947.468	0.02325	947.468	0.01661	947.468	0.01498	947.468	0.01303	947.468	0.00945	947.468	0.00849	947.468	0.00801
	948.075	0.14258	948.075	0.14077	948.075	0.13861	948.075	0.13662	948.075	0.13034	948.075	0.12275	948.075	0.10859	948.075	0.08229	948.075	0.0727	948.075	0.0666			947.95	0.06124	947.95	0.04608	947.95	0.03737	947.95	0.02378	947.95	0.01711	947.95	0.01556	947.95	0.01352	947.95	0.00968	947.95	0.00876	947.95	0.00831
	948.557	0.14465	948.557	0.14279	948.557	0.14059	948.557	0.13856	948.557	0.13215	948.557	0.12435	948.557	0.10981	948.557	0.08265	948.557	0.07275	948.557	0.06651			948.432	0.06244	948.432	0.04677	948.432	0.03797	948.432	0.02436	948.432	0.01767	948.432	0.01619	948.432	0.01405	948.432	0.00994	948.432	0.00906	948.432	0.00864
	949.039	0.14686	949.039	0.14493	949.039	0.14272	949.039	0.14063	949.039	0.13408	949.039	0.12605	949.039	0.1111	949.039	0.08307	949.039	0.07283	949.039	0.06647			948.915	0.0635	948.915	0.04755	948.915	0.03864	948.915	0.02498	948.915	0.01827	948.915	0.01689	948.915	0.01463	948.915	0.01023	948.915	0.00939	948.915	0.009
	949.521	0.14923	949.521	0.14723	949.521	0.14501	949.521	0.14287	949.521	0.13615	949.521	0.12786	949.521	0.11247	949.521	0.08354	949.521	0.07294	949.521	0.06645			949.397	0.06467	949.397	0.0484	949.397	0.03941	949.397	0.02566	949.397	0.01893	949.397	0.01766	949.397	0.01526	949.397	0.01055	949.397	0.00975	949.397	0.00939
	950.003	0.15177	950.003	0.14969	950.003	0.14746	950.003	0.14525	950.003	0.13836	950.003	0.12979	950.003	0.1139	950.003	0.08405	950.003	0.07308	950.003	0.06644			949.879	0.06598	949.879	0.04936	949.879	0.04028	949.879	0.0264	949.879	0.01962	949.879	0.01849	949.879	0.01596	949.879	0.01091	949.879	0.01013	949.879	0.00981
	950.485	0.15443	950.485	0.15228	950.485	0.15003	950.485	0.14774	950.485	0.14068	950.485	0.13181	950.485	0.11537	950.485	0.08458	950.485	0.07323	950.485	0.06643			950.361	0.06742	950.361	0.05041	950.361	0.04127	950.361	0.02721	950.361	0.02037	950.361	0.01939	950.361	0.0167	950.361	0.01129	950.361	0.01055	950.361	0.01026
	950.967	0.15717	950.967	0.15495	950.967	0.15266	950.967	0.15028	950.967	0.14306	950.967	0.13389	950.967	0.11685	950.967	0.08511	950.967	0.07338	950.967	0.0664			950.843	0.06903	950.843	0.0516	950.843	0.04239	950.843	0.02809	950.843	0.02117	950.843	0.02034	950.843	0.0175	950.843	0.01171	950.843	0.011	950.843	0.01074
	951.45	0.15991	951.45	0.15764	951.45	0.1553	951.45	0.15284	951.45	0.14548	951.45	0.136	951.45	0.11833	951.45	0.08565	951.45	0.07354	951.45	0.06636			951.325	0.07083	951.325	0.05293	951.325	0.04365	951.325	0.02904	951.325	0.02202	951.325	0.02136	951.325	0.01833	951.325	0.01217	951.325	0.01148	951.325	0.01124
	951.932	0.16263	951.932	0.16032	951.932	0.15789	951.932	0.15536	951.932	0.14789	951.932	0.13811	951.932	0.11981	951.932	0.0862	951.932	0.07371	951.932	0.06631			951.807	0.07281	951.807	0.05439	951.807	0.04504	951.807	0.03007	951.807	0.02295	951.807	0.02243	951.807	0.01922	951.807	0.01265	951.807	0.01199	951.807	0.01178
	952.414	0.16529	952.414	0.16296	952.414	0.16043	952.414	0.15784	952.414	0.15028	952.414	0.14021	952.414	0.12129	952.414	0.08677	952.414	0.0739	952.414	0.06628			952.289	0.07499	952.289	0.05602	952.289	0.04655	952.289	0.03117	952.289	0.02391	952.289	0.02355	952.289	0.02015	952.289	0.01316	952.289	0.01254	952.289	0.01234
	952.896	0.16788	952.896	0.16554	952.896	0.16289	952.896	0.16027	952.896	0.15264	952.896	0.14229	952.896	0.12278	952.896	0.08738	952.896	0.07411	952.896	0.06627			952.771	0.07734	952.771	0.05777	952.771	0.04818	952.771	0.03233	952.771	0.02494	952.771	0.0247	952.771	0.02112	952.771	0.0137	952.771	0.0131	952.771	0.01293
	953.378	0.17039	953.378	0.16805	953.378	0.16529	953.378	0.16264	953.378	0.15495	953.378	0.14433	953.378	0.12427	953.378	0.08802	953.378	0.07434	953.378	0.06628			953.254	0.07986	953.254	0.05966	953.254	0.0499	953.254	0.03356	953.254	0.02601	953.254	0.02586	953.254	0.02211	953.254	0.01426	953.254	0.01369	953.254	0.01353
	953.86	0.17283	953.86	0.17051	953.86	0.16764	953.86	0.16496	953.86	0.15721	953.86	0.14634	953.86	0.12576	953.86	0.08868	953.86	0.07458	953.86	0.06629			953.736	0.08253	953.736	0.06165	953.736	0.05168	953.736	0.03484	953.736	0.02712	953.736	0.02705	953.736	0.02315	953.736	0.01484	953.736	0.0143	953.736	0.01414
	954.342	0.17524	954.342	0.17293	954.342	0.16996	954.342	0.16727	954.342	0.15943	954.342	0.14832	954.342	0.12725	954.342	0.08935	954.342	0.07483	954.342	0.06631			954.218	0.08535	954.218	0.06375	954.218	0.05354	954.218	0.03619	954.218	0.02825	954.218	0.02824	954.218	0.02421	954.218	0.01544	954.218	0.01492	954.218	0.01476
	954.824	0.17765	954.824	0.17535	954.824	0.1723	954.824	0.16959	954.824	0.16162	954.824	0.15029	954.824	0.12874	954.824	0.09002	954.824	0.07508	954.824	0.06631			954.7	0.08835	954.7	0.06599	954.7	0.05549	954.7	0.03758	954.7	0.0294	954.7	0.02942	954.7	0.02528	954.7	0.01605	954.7	0.01555	954.7	0.01539
	955.307	0.18015	955.307	0.17784	955.307	0.17473	955.307	0.17199	955.307	0.16385	955.307	0.15231	955.307	0.13027	955.307	0.09068	955.307	0.07533	955.307	0.06631			955.182	0.09155	955.182	0.06838	955.182	0.05752	955.182	0.03901	955.182	0.03056	955.182	0.03059	955.182	0.02635	955.182	0.01667	955.182	0.01619	955.182	0.01603
	955.789	0.18284	955.789	0.18049	955.789	0.17734	955.789	0.17456	955.789	0.16619	955.789	0.15444	955.789	0.13185	955.789	0.09134	955.789	0.0756	955.789	0.0663			955.664	0.09494	955.664	0.0709	955.664	0.05966	955.664	0.04049	955.664	0.03171	955.664	0.03172	955.664	0.02739	955.664	0.0173	955.664	0.01685	955.664	0.01667
	956.271	0.1858	956.271	0.18339	956.271	0.18021	956.271	0.17737	956.271	0.1687	956.271	0.15674	956.271	0.13351	956.271	0.09202	956.271	0.0759	956.271	0.0663			956.146	0.09851	956.146	0.07357	956.146	0.0619	956.146	0.04199	956.146	0.03286	956.146	0.03282	956.146	0.02839	956.146	0.01793	956.146	0.0175	956.146	0.01729
	956.753	0.18912	956.753	0.18661	956.753	0.18339	956.753	0.18049	956.753	0.17146	956.753	0.15925	956.753	0.13527	956.753	0.09272	956.753	0.07623	956.753	0.06632			956.628	0.10223	956.628	0.07635	956.628	0.0642	956.628	0.04349	956.628	0.03395	956.628	0.03386	956.628	0.02931	956.628	0.01855	956.628	0.01814	956.628	0.0179
	957.235	0.19281	957.235	0.19016	957.235	0.18689	957.235	0.18395	957.235	0.17448	957.235	0.16199	957.235	0.13712	957.235	0.09345	957.235	0.07659	957.235	0.06635			957.111	0.10604	957.111	0.0792	957.111	0.06652	957.111	0.04494	957.111	0.03499	957.111	0.03482	957.111	0.03014	957.111	0.01916	957.111	0.01877	957.111	0.01847
	957.717	0.19686	957.717	0.19405	957.717	0.1907	957.717	0.18772	957.717	0.17777	957.717	0.16493	957.717	0.13906	957.717	0.09421	957.717	0.07696	957.717	0.06638			957.593	0.10988	957.593	0.08207	957.593	0.06886	957.593	0.04638	957.593	0.03597	957.593	0.0357	957.593	0.03087	957.593	0.01975	957.593	0.01937	957.593	0.01901
	958.199	0.20122	958.199	0.19824	958.199	0.19477	958.199	0.19178	958.199	0.1813	958.199	0.16803	958.199	0.14104	958.199	0.09498	958.199	0.07733	958.199	0.06643			958.075	0.11372	958.075	0.08495	958.075	0.07115	958.075	0.04775	958.075	0.03684	958.075	0.03645	958.075	0.03148	958.075	0.02031	958.075	0.01993	958.075	0.01949
	958.681	0.20582	958.681	0.20267	958.681	0.19905	958.681	0.19604	958.681	0.18503	958.681	0.17126	958.681	0.14306	958.681	0.09575	958.681	0.07768	958.681	0.06648			958.557	0.11753	958.557	0.08782	958.557	0.07338	958.557	0.04904	958.557	0.03763	958.557	0.03709	958.557	0.03198	958.557	0.02084	958.557	0.02045	958.557	0.01993
	959.163	0.2106	959.163	0.20729	959.163	0.2035	959.163	0.20046	959.163	0.18892	959.163	0.17458	959.163	0.1451	959.163	0.09652	959.163	0.07803	959.163	0.06654			959.039	0.12129	959.039	0.09064	959.039	0.07551	959.039	0.05028	959.039	0.03832	959.039	0.0376	959.039	0.03237	959.039	0.02134	959.039	0.02092	959.039	0.02032
	959.646	0.21552	959.646	0.21206	959.646	0.20808	959.646	0.205	959.646	0.19296	959.646	0.17798	959.646	0.14715	959.646	0.0973	959.646	0.07837	959.646	0.0666			959.521	0.12498	959.521	0.09342	959.521	0.07758	959.521	0.05144	959.521	0.0389	959.521	0.03796	959.521	0.03266	959.521	0.02179	959.521	0.02136	959.521	0.02066
	960.128	0.22055	960.128	0.21696	960.128	0.21279	960.128	0.20962	960.128	0.19712	960.128	0.18147	960.128	0.14924	960.128	0.09809	960.128	0.07871	960.128	0.06668			960.003	0.12857	960.003	0.09613	960.003	0.07953	960.003	0.05249	960.003	0.03939	960.003	0.03818	960.003	0.03284	960.003	0.0222	960.003	0.02174	960.003	0.02095
	960.61	0.22567	960.61	0.22195	960.61	0.2176	960.61	0.21428	960.61	0.20137	960.61	0.18501	960.61	0.15134	960.61	0.09888	960.61	0.07906	960.61	0.06676			960.485	0.13202	960.485	0.09875	960.485	0.08137	960.485	0.05346	960.485	0.03977	960.485	0.03826	960.485	0.03292	960.485	0.02257	960.485	0.02208	960.485	0.02119
	961.092	0.23081	961.092	0.22697	961.092	0.22245	961.092	0.21895	961.092	0.20565	961.092	0.18859	961.092	0.15345	961.092	0.09966	961.092	0.0794	961.092	0.06684			960.967	0.13527	960.967	0.10122	960.967	0.08309	960.967	0.05431	960.967	0.04005	960.967	0.03821	960.967	0.03292	960.967	0.02288	960.967	0.02236	960.967	0.02138
	961.574	0.2359	961.574	0.23193	961.574	0.22726	961.574	0.22355	961.574	0.20988	961.574	0.19215	961.574	0.15553	961.574	0.10042	961.574	0.07973	961.574	0.0669			961.45	0.13828	961.45	0.10351	961.45	0.08467	961.45	0.05502	961.45	0.04023	961.45	0.03804	961.45	0.03282	961.45	0.02314	961.45	0.02259	961.45	0.02153
	962.056	0.24084	962.056	0.23671	962.056	0.23193	962.056	0.22799	962.056	0.21396	962.056	0.19559	962.056	0.15752	962.056	0.10113	962.056	0.08003	962.056	0.06694			961.932	0.141	961.932	0.10558	961.932	0.08609	961.932	0.05565	961.932	0.04034	961.932	0.03779	961.932	0.03265	961.932	0.02335	961.932	0.02277	961.932	0.02162
	962.538	0.24551	962.538	0.24123	962.538	0.23633	962.538	0.23219	962.538	0.21781	962.538	0.19885	962.538	0.15938	962.538	0.10179	962.538	0.08029	962.538	0.06696			962.414	0.14342	962.414	0.10742	962.414	0.08736	962.414	0.05614	962.414	0.04036	962.414	0.03747	962.414	0.03242	962.414	0.02352	962.414	0.0229	962.414	0.02167
	963.02	0.24981	963.02	0.24537	963.02	0.24039	963.02	0.23607	963.02	0.22136	963.02	0.20187	963.02	0.1611	963.02	0.10238	963.02	0.08052	963.02	0.06696			962.896	0.14552	962.896	0.10901	962.896	0.08847	962.896	0.05656	962.896	0.04036	962.896	0.03709	962.896	0.03215	962.896	0.02364	962.896	0.02298	962.896	0.02167
	963.503	0.25367	963.503	0.24909	963.503	0.24403	963.503	0.23958	963.503	0.22457	963.503	0.20459	963.503	0.16267	963.503	0.10292	963.503	0.08073	963.503	0.06695			963.378	0.14729	963.378	0.11035	963.378	0.08941	963.378	0.05687	963.378	0.04031	963.378	0.03668	963.378	0.03188	963.378	0.02372	963.378	0.02302	963.378	0.02164
	963.985	0.25703	963.985	0.25233	963.985	0.24719	963.985	0.24266	963.985	0.2274	963.985	0.207	963.985	0.16408	963.985	0.10342	963.985	0.08093	963.985	0.06694			963.86	0.14875	963.86	0.11144	963.86	0.09018	963.86	0.0571	963.86	0.04022	963.86	0.03623	963.86	0.03157	963.86	0.02377	963.86	0.02302	963.86	0.02158
	964.467	0.25982	964.467	0.25505	964.467	0.24983	964.467	0.24527	964.467	0.2298	964.467	0.20907	964.467	0.16535	964.467	0.10389	964.467	0.08113	964.467	0.06694			964.342	0.1499	964.342	0.11231	964.342	0.09076	964.342	0.05721	964.342	0.04009	964.342	0.03574	964.342	0.03125	964.342	0.02377	964.342	0.02298	964.342	0.02148
	964.949	0.26199	964.949	0.25719	964.949	0.25189	964.949	0.24733	964.949	0.23172	964.949	0.21076	964.949	0.16646	964.949	0.10432	964.949	0.08132	964.949	0.06695			964.824	0.15077	964.824	0.11296	964.824	0.09116	964.824	0.05722	964.824	0.03991	964.824	0.03521	964.824	0.03091	964.824	0.02374	964.824	0.02291	964.824	0.02136
	965.431	0.26346	965.431	0.25866	965.431	0.25331	965.431	0.24876	965.431	0.23308	965.431	0.21202	965.431	0.16737	965.431	0.10469	965.431	0.08149	965.431	0.06695			965.307	0.15138	965.307	0.11342	965.307	0.09141	965.307	0.05714	965.307	0.03969	965.307	0.03467	965.307	0.03058	965.307	0.02368	965.307	0.02281	965.307	0.02122
	965.913	0.26418	965.913	0.2594	965.913	0.25403	965.913	0.24951	965.913	0.23383	965.913	0.21282	965.913	0.16807	965.913	0.10499	965.913	0.08161	965.913	0.06692			965.789	0.1518	965.789	0.11374	965.789	0.09153	965.789	0.05699	965.789	0.03944	965.789	0.03414	965.789	0.03023	965.789	0.0236	965.789	0.02271	965.789	0.02108
	966.395	0.26413	966.395	0.25939	966.395	0.25404	966.395	0.24957	966.395	0.23394	966.395	0.21312	966.395	0.16851	966.395	0.10519	966.395	0.08168	966.395	0.06686			966.271	0.1521	966.271	0.11398	966.271	0.09157	966.271	0.0568	966.271	0.03916	966.271	0.03364	966.271	0.02989	966.271	0.02351	966.271	0.0226	966.271	0.02093
	966.877	0.26338	966.877	0.25869	966.877	0.25339	966.877	0.24897	966.877	0.23345	966.877	0.21294	966.877	0.16869	966.877	0.10529	966.877	0.08168	966.877	0.06676			966.753	0.15233	966.753	0.11418	966.753	0.09158	966.753	0.05661	966.753	0.0389	966.753	0.0332	966.753	0.02957	966.753	0.02342	966.753	0.0225	966.753	0.02079
	967.359	0.26205	967.359	0.25739	967.359	0.25219	967.359	0.24785	967.359	0.23246	967.359	0.21234	967.359	0.16863	967.359	0.10531	967.359	0.08161	967.359	0.06661			967.235	0.15256	967.235	0.11437	967.235	0.09158	967.235	0.05646	967.235	0.03866	967.235	0.03284	967.235	0.02925	967.235	0.02335	967.235	0.02241	967.235	0.02067
	967.842	0.26032	967.842	0.25566	967.842	0.25058	967.842	0.24632	967.842	0.2311	967.842	0.21138	967.842	0.16834	967.842	0.10525	967.842	0.08148	967.842	0.06642			967.717	0.15283	967.717	0.1146	967.717	0.09159	967.717	0.05635	967.717	0.03845	967.717	0.03254	967.717	0.02897	967.717	0.0233	967.717	0.02235	967.717	0.02057
	968.324	0.25834	968.324	0.25366	968.324	0.2487	968.324	0.24455	968.324	0.22948	968.324	0.21014	968.324	0.16787	968.324	0.10511	968.324	0.08129	968.324	0.06619			968.199	0.15317	968.199	0.11488	968.199	0.09164	968.199	0.05631	968.199	0.03828	968.199	0.03233	968.199	0.0287	968.199	0.02327	968.199	0.02231	968.199	0.0205
	968.806	0.25625	968.806	0.25152	968.806	0.2467	968.806	0.24263	968.806	0.22772	968.806	0.2087	968.806	0.16722	968.806	0.10489	968.806	0.08104	968.806	0.06593			968.681	0.15363	968.681	0.11525	968.681	0.09177	968.681	0.05633	968.681	0.03817	968.681	0.03218	968.681	0.0285	968.681	0.02327	968.681	0.02231	968.681	0.02047
	969.288	0.25417	969.288	0.24938	969.288	0.24466	969.288	0.24066	969.288	0.22588	969.288	0.20708	969.288	0.16639	969.288	0.10456	969.288	0.08074	969.288	0.06562			969.163	0.15426	969.163	0.11575	969.163	0.09201	969.163	0.05646	969.163	0.03812	969.163	0.03211	969.163	0.02834	969.163	0.0233	969.163	0.02234	969.163	0.02048
	969.77	0.25218	969.77	0.2473	969.77	0.24267	969.77	0.23869	969.77	0.22402	969.77	0.20534	969.77	0.16538	969.77	0.10412	969.77	0.08037	969.77	0.06529			969.646	0.15514	969.646	0.11643	969.646	0.09241	969.646	0.05669	969.646	0.03816	969.646	0.03212	969.646	0.02828	969.646	0.02338	969.646	0.02241	969.646	0.02053
	970.252	0.25035	970.252	0.24538	970.252	0.2408	970.252	0.23678	970.252	0.22218	970.252	0.20352	970.252	0.16421	970.252	0.10354	970.252	0.07995	970.252	0.06494			970.128	0.15637	970.128	0.11736	970.128	0.09303	970.128	0.05707	970.128	0.0383	970.128	0.03222	970.128	0.02831	970.128	0.02351	970.128	0.02255	970.128	0.02065
	970.734	0.24879	970.734	0.24372	970.734	0.23915	970.734	0.23501	970.734	0.22042	970.734	0.20168	970.734	0.1629	970.734	0.10283	970.734	0.07948	970.734	0.06458			970.61	0.15803	970.61	0.11861	970.61	0.09395	970.61	0.05762	970.61	0.03858	970.61	0.03241	970.61	0.02847	970.61	0.02372	970.61	0.02276	970.61	0.02083
	971.216	0.24756	971.216	0.24239	971.216	0.23778	971.216	0.23346	971.216	0.21881	971.216	0.19987	971.216	0.16147	971.216	0.10201	971.216	0.07898	971.216	0.06422			971.092	0.16022	971.092	0.12025	971.092	0.09518	971.092	0.05838	971.092	0.03901	971.092	0.0327	971.092	0.02874	971.092	0.02402	971.092	0.02305	971.092	0.02109
	971.698	0.24676	971.698	0.24148	971.698	0.23676	971.698	0.23223	971.698	0.21739	971.698	0.19817	971.698	0.15996	971.698	0.10109	971.698	0.07845	971.698	0.06386			971.574	0.163	971.574	0.12233	971.574	0.0968	971.574	0.05937	971.574	0.0396	971.574	0.03313	971.574	0.02913	971.574	0.02442	971.574	0.02343	971.574	0.02143
	972.181	0.24642	972.181	0.24104	972.181	0.23613	972.181	0.23135	972.181	0.21621	972.181	0.1966	972.181	0.15838	972.181	0.10008	972.181	0.07788	972.181	0.0635			972.056	0.16644	972.056	0.1249	972.056	0.09882	972.056	0.0606	972.056	0.04034	972.056	0.03365	972.056	0.02964	972.056	0.02491	972.056	0.0239	972.056	0.02186
	972.663	0.24656	972.663	0.24105	972.663	0.23588	972.663	0.23085	972.663	0.21525	972.663	0.19516	972.663	0.15672	972.663	0.099	972.663	0.07725	972.663	0.06313			972.538	0.17059	972.538	0.12801	972.538	0.10127	972.538	0.06208	972.538	0.04125	972.538	0.0343	972.538	0.03024	972.538	0.02552	972.538	0.02448	972.538	0.02239
	973.145	0.24712	973.145	0.24146	973.145	0.23597	973.145	0.23069	973.145	0.21448	973.145	0.19383	973.145	0.15498	973.145	0.09782	973.145	0.07656	973.145	0.06274			973.02	0.17551	973.02	0.13169	973.02	0.1042	973.02	0.06382	973.02	0.04231	973.02	0.03507	973.02	0.03093	973.02	0.02623	973.02	0.02517	973.02	0.02301
	973.627	0.24804	973.627	0.24221	973.627	0.23634	973.627	0.23083	973.627	0.21386	973.627	0.19256	973.627	0.15313	973.627	0.09654	973.627	0.07577	973.627	0.0623			973.503	0.18126	973.503	0.136	973.503	0.10763	973.503	0.06582	973.503	0.04353	973.503	0.03599	973.503	0.03172	973.503	0.02706	973.503	0.02598	973.503	0.02375
	974.109	0.24926	974.109	0.2432	974.109	0.23693	974.109	0.23119	974.109	0.21334	974.109	0.1913	974.109	0.15116	974.109	0.09516	974.109	0.07489	974.109	0.06183			973.985	0.1879	973.985	0.14097	973.985	0.11159	973.985	0.06811	973.985	0.04492	973.985	0.03706	973.985	0.03261	973.985	0.02801	973.985	0.0269	973.985	0.02459
	974.591	0.25073	974.591	0.2444	974.591	0.23771	974.591	0.23174	974.591	0.2129	974.591	0.19005	974.591	0.14908	974.591	0.09369	974.591	0.07393	974.591	0.06132			974.467	0.19549	974.467	0.14666	974.467	0.1161	974.467	0.07069	974.467	0.04648	974.467	0.03827	974.467	0.03359	974.467	0.0291	974.467	0.02796	974.467	0.02555
	975.073	0.25244	975.073	0.24577	975.073	0.23868	975.073	0.23245	975.073	0.21254	975.073	0.18879	975.073	0.14692	975.073	0.09215	975.073	0.07291	975.073	0.06078			974.949	0.20401	974.949	0.15304	974.949	0.12115	974.949	0.07357	974.949	0.04823	974.949	0.03964	974.949	0.03469	974.949	0.03031	974.949	0.02915	974.949	0.02662
	975.555	0.25441	975.555	0.24734	975.555	0.23985	975.555	0.23333	975.555	0.21229	975.555	0.18755	975.555	0.1447	975.555	0.09055	975.555	0.07185	975.555	0.06023			975.431	0.21341	975.431	0.1601	975.431	0.12669	975.431	0.07674	975.431	0.05015	975.431	0.04112	975.431	0.03592	975.431	0.03163	975.431	0.03045	975.431	0.0278
	976.038	0.25666	976.038	0.24911	976.038	0.24124	976.038	0.23439	976.038	0.21215	976.038	0.18634	976.038	0.14243	976.038	0.08892	976.038	0.07078	976.038	0.05967			975.913	0.22358	975.913	0.16775	975.913	0.13263	975.913	0.08015	975.913	0.05224	975.913	0.0427	975.913	0.03726	975.913	0.03306	975.913	0.03187	975.913	0.02905
	976.52	0.2592	976.52	0.25112	976.52	0.24286	976.52	0.23563	976.52	0.21216	976.52	0.18518	976.52	0.14012	976.52	0.08726	976.52	0.06972	976.52	0.05911			976.395	0.23434	976.395	0.17584	976.395	0.13888	976.395	0.08381	976.395	0.05445	976.395	0.04434	976.395	0.03871	976.395	0.03457	976.395	0.03336	976.395	0.03038
	977.002	0.26206	977.002	0.25338	977.002	0.24471	977.002	0.23706	977.002	0.21231	977.002	0.18408	977.002	0.13776	977.002	0.08558	977.002	0.06866	977.002	0.05852			976.877	0.2455	976.877	0.18424	976.877	0.14535	976.877	0.08762	976.877	0.05679	976.877	0.04601	976.877	0.04025	976.877	0.03614	976.877	0.03491	976.877	0.03174
	977.484	0.26525	977.484	0.25593	977.484	0.24681	977.484	0.23871	977.484	0.21264	977.484	0.18307	977.484	0.13537	977.484	0.08387	977.484	0.06762	977.484	0.05793			977.359	0.25686	977.359	0.1928	977.359	0.15191	977.359	0.09154	977.359	0.05919	977.359	0.04773	977.359	0.04186	977.359	0.03773	977.359	0.0365	977.359	0.03314
	977.966	0.2688	977.966	0.25881	977.966	0.24922	977.966	0.24063	977.966	0.21319	977.966	0.1822	977.966	0.13296	977.966	0.08214	977.966	0.0666	977.966	0.05733			977.842	0.2682	977.842	0.20134	977.842	0.15845	977.842	0.09549	977.842	0.06164	977.842	0.04944	977.842	0.04351	977.842	0.03932	977.842	0.03808	977.842	0.03453
	978.448	0.27279	978.448	0.26211	978.448	0.252	978.448	0.24289	978.448	0.21405	978.448	0.18154	978.448	0.1306	978.448	0.08042	978.448	0.0656	978.448	0.05673			978.324	0.27928	978.324	0.20969	978.324	0.16486	978.324	0.09941	978.324	0.0641	978.324	0.05119	978.324	0.04519	978.324	0.04089	978.324	0.03965	978.324	0.03591
	978.93	0.27726	978.93	0.26591	978.93	0.25526	978.93	0.24559	978.93	0.2153	978.93	0.18117	978.93	0.12832	978.93	0.07872	978.93	0.06464	978.93	0.05616			978.806	0.28982	978.806	0.21763	978.806	0.17097	978.806	0.10317	978.806	0.06651	978.806	0.05295	978.806	0.04685	978.806	0.0424	978.806	0.04116	978.806	0.03726
	979.412	0.28225	979.412	0.27025	979.412	0.25905	979.412	0.2488	979.412	0.21702	979.412	0.18116	979.412	0.12618	979.412	0.07707	979.412	0.0637	979.412	0.05562			979.288	0.29948	979.288	0.22489	979.288	0.17661	979.288	0.10668	979.288	0.06883	979.288	0.05473	979.288	0.04851	979.288	0.04382	979.288	0.04259	979.288	0.03853
	979.894	0.28767	979.894	0.2751	979.894	0.26333	979.894	0.25252	979.894	0.21924	979.894	0.18153	979.894	0.12421	979.894	0.07547	979.894	0.06278	979.894	0.05511			979.77	0.3079	979.77	0.23122	979.77	0.18158	979.77	0.10981	979.77	0.07101	979.77	0.0565	979.77	0.05013	979.77	0.04512	979.77	0.04388	979.77	0.0397
	980.377	0.29332	980.377	0.28026	980.377	0.26797	980.377	0.25663	980.377	0.22187	980.377	0.18225	980.377	0.12239	980.377	0.07392	980.377	0.06188	980.377	0.05464			980.252	0.31472	980.252	0.23634	980.252	0.18569	980.252	0.11248	980.252	0.07299	980.252	0.05827	980.252	0.05169	980.252	0.04625	980.252	0.04501	980.252	0.04073
	980.859	0.2988	980.859	0.28539	980.859	0.27265	980.859	0.26086	980.859	0.22476	980.859	0.18321	980.859	0.12069	980.859	0.07242	980.859	0.06099	980.859	0.05417			980.734	0.31968	980.734	0.24006	980.734	0.18879	980.734	0.11459	980.734	0.07471	980.734	0.05996	980.734	0.05318	980.734	0.04716	980.734	0.04593	980.734	0.04159
	981.341	0.30357	981.341	0.28999	981.341	0.27692	981.341	0.26483	981.341	0.2276	981.341	0.18424	981.341	0.11905	981.341	0.07094	981.341	0.06009	981.341	0.05372			981.216	0.32258	981.216	0.24222	981.216	0.19079	981.216	0.11612	981.216	0.07615	981.216	0.06159	981.216	0.05458	981.216	0.04784	981.216	0.04663	981.216	0.04226
	981.823	0.30699	981.823	0.29346	981.823	0.28023	981.823	0.26802	981.823	0.23003	981.823	0.18509	981.823	0.11741	981.823	0.06949	981.823	0.05919	981.823	0.05327			981.698	0.3234	981.698	0.2428	981.698	0.19166	981.698	0.11704	981.698	0.07726	981.698	0.0631	981.698	0.05582	981.698	0.04828	981.698	0.04708	981.698	0.04274
	982.305	0.30842	982.305	0.29519	982.305	0.282	982.305	0.26988	982.305	0.23165	982.305	0.18551	982.305	0.11569	982.305	0.06806	982.305	0.05832	982.305	0.05282			982.181	0.32215	982.181	0.24182	982.181	0.19142	982.181	0.11734	982.181	0.07805	982.181	0.06446	982.181	0.05689	982.181	0.04845	982.181	0.0473	982.181	0.043
	982.787	0.30729	982.787	0.2946	982.787	0.28171	982.787	0.26991	982.787	0.23202	982.787	0.18523	982.787	0.11386	982.787	0.06668	982.787	0.05748	982.787	0.05239			982.663	0.31895	982.663	0.23937	982.663	0.19008	982.663	0.11704	982.663	0.07846	982.663	0.0656	982.663	0.05773	982.663	0.04837	982.663	0.04728	982.663	0.04306
	983.269	0.30321	983.269	0.29127	983.269	0.27893	983.269	0.26766	983.269	0.23078	983.269	0.18399	983.269	0.11185	983.269	0.06535	983.269	0.0567	983.269	0.05198			983.145	0.31392	983.145	0.23553	983.145	0.18769	983.145	0.11613	983.145	0.07849	983.145	0.06647	983.145	0.05829	983.145	0.04803	983.145	0.04701	983.145	0.04291
	983.751	0.29602	983.751	0.285	983.751	0.27343	983.751	0.26285	983.751	0.22764	983.751	0.18157	983.751	0.10962	983.751	0.06409	983.751	0.05598	983.751	0.0516			983.627	0.30723	983.627	0.23045	983.627	0.1843	983.627	0.11462	983.627	0.07811	983.627	0.06702	983.627	0.05857	983.627	0.04745	983.627	0.04652	983.627	0.04255
	984.234	0.28582	984.234	0.27581	984.234	0.2652	984.234	0.25543	984.234	0.22243	984.234	0.17782	984.234	0.10713	984.234	0.0629	984.234	0.05531	984.234	0.05124			984.109	0.29909	984.109	0.22427	984.109	0.17999	984.109	0.11256	984.109	0.07733	984.109	0.06719	984.109	0.05854	984.109	0.04664	984.109	0.0458	984.109	0.042
	984.716	0.27295	984.716	0.26398	984.716	0.25444	984.716	0.24554	984.716	0.21517	984.716	0.1727	984.716	0.10434	984.716	0.06177	984.716	0.05468	984.716	0.0509			984.591	0.28977	984.591	0.21721	984.591	0.17488	984.591	0.10998	984.591	0.07619	984.591	0.06698	984.591	0.0582	984.591	0.04562	984.591	0.04488	984.591	0.04126
	985.198	0.258	985.198	0.25004	985.198	0.24161	985.198	0.23358	985.198	0.20607	985.198	0.1663	985.198	0.10128	985.198	0.0607	985.198	0.05409	985.198	0.05057			985.073	0.27954	985.073	0.20947	985.073	0.16914	985.073	0.10698	985.073	0.0747	985.073	0.0664	985.073	0.05761	985.073	0.04443	985.073	0.04379	985.073	0.04036
	985.68	0.2417	985.68	0.23467	985.68	0.22733	985.68	0.22014	985.68	0.19552	985.68	0.15883	985.68	0.09796	985.68	0.05969	985.68	0.05352	985.68	0.05025			985.555	0.26869	985.555	0.20128	985.555	0.16295	985.555	0.10363	985.555	0.07294	985.555	0.06549	985.555	0.05677	985.555	0.0431	985.555	0.04256	985.555	0.03934
	986.162	0.22485	986.162	0.21864	986.162	0.2123	986.162	0.20589	986.162	0.18404	986.162	0.15062	986.162	0.09449	986.162	0.05873	986.162	0.05297	986.162	0.04993			986.038	0.25745	986.038	0.1928	986.038	0.15648	986.038	0.10002	986.038	0.07095	986.038	0.06428	986.038	0.05573	986.038	0.04166	986.038	0.04122	986.038	0.03821
	986.644	0.20819	986.644	0.2027	986.644	0.19723	986.644	0.19153	986.644	0.17221	986.644	0.14207	986.644	0.09096	986.644	0.05785	986.644	0.05246	986.644	0.04963			986.52	0.24603	986.52	0.1842	986.52	0.14985	986.52	0.09623	986.52	0.06877	986.52	0.06282	986.52	0.05449	986.52	0.04015	986.52	0.03978	986.52	0.03699
	987.126	0.19233	987.126	0.18746	987.126	0.18271	987.126	0.17764	987.126	0.16055	987.126	0.13356	987.126	0.08749	987.126	0.05704	987.126	0.05199	987.126	0.04935			987.002	0.23455	987.002	0.17556	987.002	0.14317	987.002	0.09232	987.002	0.06643	987.002	0.06114	987.002	0.05308	987.002	0.03858	987.002	0.03828	987.002	0.03569
	987.608	0.17769	987.608	0.17335	987.608	0.16918	987.608	0.16467	987.608	0.14948	987.608	0.1254	987.608	0.08418	987.608	0.05632	987.608	0.05155	987.608	0.04908			987.484	0.22315	987.484	0.167	987.484	0.13652	987.484	0.08832	987.484	0.06397	987.484	0.05925	987.484	0.0515	987.484	0.03696	987.484	0.03673	987.484	0.03434
	988.091	0.1645	988.091	0.16063	988.091	0.15689	988.091	0.15288	988.091	0.13929	988.091	0.11782	988.091	0.0811	988.091	0.05567	988.091	0.05117	988.091	0.04884			987.966	0.21195	987.966	0.15861	987.966	0.12994	987.966	0.08429	987.966	0.06141	987.966	0.05718	987.966	0.04978	987.966	0.03534	987.966	0.03515	987.966	0.03295
	988.573	0.15285	988.573	0.1494	988.573	0.14598	988.573	0.14239	988.573	0.13014	988.573	0.11095	988.573	0.07828	988.573	0.05509	988.573	0.05081	988.573	0.04861			988.448	0.20108	988.448	0.15047	988.448	0.12351	988.448	0.0803	988.448	0.05877	988.448	0.05497	988.448	0.04794	988.448	0.03371	988.448	0.03355	988.448	0.03153
	989.055	0.14269	989.055	0.13963	989.055	0.13644	989.055	0.13321	989.055	0.12208	989.055	0.10485	989.055	0.07574	989.055	0.05455	989.055	0.05048	989.055	0.04838			988.93	0.19064	988.93	0.14266	988.93	0.11728	988.93	0.07639	988.93	0.05615	988.93	0.05271	988.93	0.04602	988.93	0.03211	988.93	0.03198	988.93	0.03011
	989.537	0.13394	989.537	0.13123	989.537	0.1282	989.537	0.12527	989.537	0.11509	989.537	0.09952	989.537	0.07347	989.537	0.05405	989.537	0.05018	989.537	0.04816			989.412	0.18074	989.412	0.13526	989.412	0.11132	989.412	0.07263	989.412	0.05356	989.412	0.05044	989.412	0.04408	989.412	0.03057	989.412	0.03044	989.412	0.02871
	990.019	0.12648	990.019	0.12407	990.019	0.12119	990.019	0.11848	990.019	0.10911	990.019	0.09492	990.019	0.07145	990.019	0.05357	990.019	0.04989	990.019	0.04794			989.894	0.17145	989.894	0.12831	989.894	0.10569	989.894	0.06905	989.894	0.05104	989.894	0.0482	989.894	0.04213	989.894	0.02909	989.894	0.02895	989.894	0.02735
	990.501	0.12017	990.501	0.11803	990.501	0.11526	990.501	0.11272	990.501	0.10405	990.501	0.091	990.501	0.06967	990.501	0.05312	990.501	0.04962	990.501	0.04774			990.377	0.16281	990.377	0.12185	990.377	0.10038	990.377	0.06567	990.377	0.04862	990.377	0.04602	990.377	0.04021	990.377	0.02768	990.377	0.02752	990.377	0.02603
	990.983	0.11489	990.983	0.11297	990.983	0.1103	990.983	0.10789	990.983	0.09981	990.983	0.08769	990.983	0.06813	990.983	0.0527	990.983	0.04937	990.983	0.04755			990.859	0.15479	990.859	0.11585	990.859	0.09543	990.859	0.06252	990.859	0.04633	990.859	0.04395	990.859	0.03834	990.859	0.02635	990.859	0.02616	990.859	0.02476
	991.465	0.11051	991.465	0.10876	991.465	0.1062	991.465	0.10388	991.465	0.0963	991.465	0.08492	991.465	0.06679	991.465	0.05233	991.465	0.04914	991.465	0.04739			991.341	0.14739	991.341	0.11031	991.341	0.09082	991.341	0.05955	991.341	0.04414	991.341	0.04195	991.341	0.03652	991.341	0.0251	991.341	0.02487	991.341	0.02354
	991.947	0.10692	991.947	0.10528	991.947	0.10283	991.947	0.10057	991.947	0.09341	991.947	0.08262	991.947	0.06566	991.947	0.052	991.947	0.04892	991.947	0.04726			991.823	0.14057	991.823	0.1052	991.823	0.08657	991.823	0.05678	991.823	0.04207	991.823	0.04005	991.823	0.03477	991.823	0.02392	991.823	0.02364	991.823	0.02239
	992.429	0.10401	992.429	0.10243	992.429	0.10008	992.429	0.09788	992.429	0.09106	992.429	0.08074	992.429	0.06472	992.429	0.05171	992.429	0.04871	992.429	0.04715			992.305	0.13432	992.305	0.10051	992.305	0.08265	992.305	0.05421	992.305	0.04012	992.305	0.03822	992.305	0.03311	992.305	0.02282	992.305	0.02249	992.305	0.0213
	992.912	0.10167	992.912	0.10011	992.912	0.09787	992.912	0.09573	992.912	0.08918	992.912	0.07921	992.912	0.06394	992.912	0.05146	992.912	0.0485	992.912	0.04705			992.787	0.12863	992.787	0.09625	992.787	0.07908	992.787	0.05184	992.787	0.0383	992.787	0.03647	992.787	0.03156	992.787	0.02181	992.787	0.02141	992.787	0.02028
	993.394	0.09982	993.394	0.09825	993.394	0.09612	993.394	0.09404	993.394	0.0877	993.394	0.07799	993.394	0.06331	993.394	0.05124	993.394	0.0483	993.394	0.04697			993.269	0.12348	993.269	0.09239	993.269	0.07585	993.269	0.04967	993.269	0.03662	993.269	0.03483	993.269	0.03014	993.269	0.02087	993.269	0.02042	993.269	0.01932
	993.876	0.09838	993.876	0.0968	993.876	0.09477	993.876	0.09275	993.876	0.08657	993.876	0.07702	993.876	0.0628	993.876	0.05106	993.876	0.04812	993.876	0.04689			993.751	0.11887	993.751	0.08894	993.751	0.07296	993.751	0.0477	993.751	0.0351	993.751	0.03329	993.751	0.02885	993.751	0.02001	993.751	0.01951	993.751	0.01844
	994.358	0.09731	994.358	0.0957	994.358	0.09377	994.358	0.0918	994.358	0.08573	994.358	0.07629	994.358	0.0624	994.358	0.0509	994.358	0.04795	994.358	0.04681			994.234	0.11478	994.234	0.08588	994.234	0.0704	994.234	0.04594	994.234	0.03374	994.234	0.03189	994.234	0.02771	994.234	0.01922	994.234	0.01868	994.234	0.01763
	994.84	0.09656	994.84	0.09493	994.84	0.09307	994.84	0.09116	994.84	0.08516	994.84	0.07576	994.84	0.06209	994.84	0.05077	994.84	0.04782	994.84	0.04672			994.716	0.11118	994.716	0.08318	994.716	0.06814	994.716	0.04439	994.716	0.03253	994.716	0.03063	994.716	0.02669	994.716	0.01851	994.716	0.01792	994.716	0.01689
	995.322	0.09609	995.322	0.09445	995.322	0.09264	995.322	0.09079	995.322	0.08481	995.322	0.0754	995.322	0.06185	995.322	0.05067	995.322	0.0477	995.322	0.04662			995.198	0.10803	995.198	0.08082	995.198	0.06617	995.198	0.04305	995.198	0.03148	995.198	0.0295	995.198	0.02578	995.198	0.01787	995.198	0.01724	995.198	0.01622
	995.804	0.09587	995.804	0.09423	995.804	0.09244	995.804	0.09063	995.804	0.08465	995.804	0.07519	995.804	0.06166	995.804	0.05058	995.804	0.04759	995.804	0.0465			995.68	0.10532	995.68	0.07879	995.68	0.06445	995.68	0.04186	995.68	0.03054	995.68	0.02847	995.68	0.02495	995.68	0.0173	995.68	0.01662	995.68	0.01561
	996.286	0.09587	996.286	0.09423	996.286	0.09243	996.286	0.09066	996.286	0.08465	996.286	0.07511	996.286	0.06151	996.286	0.0505	996.286	0.04749	996.286	0.04635			996.162	0.10301	996.162	0.07707	996.162	0.06297	996.162	0.04085	996.162	0.02969	996.162	0.02756	996.162	0.02419	996.162	0.01679	996.162	0.01607	996.162	0.01505
	996.769	0.09607	996.769	0.09443	996.769	0.09259	996.769	0.09085	996.769	0.0848	996.769	0.07515	996.769	0.0614	996.769	0.05041	996.769	0.04737	996.769	0.04619			996.644	0.10108	996.644	0.07563	996.644	0.06171	996.644	0.03997	996.644	0.02892	996.644	0.02672	996.644	0.02349	996.644	0.01634	996.644	0.01557	996.644	0.01455
	997.251	0.09647	997.251	0.09479	997.251	0.09291	997.251	0.09121	997.251	0.08509	997.251	0.07528	997.251	0.06133	997.251	0.05033	997.251	0.04724	997.251	0.04601			997.126	0.0995	997.126	0.07446	997.126	0.06065	997.126	0.0392	997.126	0.02823	997.126	0.02595	997.126	0.02281	997.126	0.01595	997.126	0.01511	997.126	0.0141
	997.733	0.09706	997.733	0.09533	997.733	0.09338	997.733	0.09172	997.733	0.08552	997.733	0.07552	997.733	0.0613	997.733	0.05025	997.733	0.04709	997.733	0.04584			997.608	0.09823	997.608	0.07352	997.608	0.0598	997.608	0.03856	997.608	0.02761	997.608	0.02526	997.608	0.0222	997.608	0.01562	997.608	0.0147	997.608	0.0137
	998.215	0.09783	998.215	0.09603	998.215	0.09403	998.215	0.0924	998.215	0.08611	998.215	0.07587	998.215	0.06133	998.215	0.05018	998.215	0.04695	998.215	0.04568			998.091	0.09723	998.091	0.07278	998.091	0.05914	998.091	0.03802	998.091	0.02707	998.091	0.02464	998.091	0.02163	998.091	0.01534	998.091	0.01434	998.091	0.01333
	998.697	0.09879	998.697	0.09692	998.697	0.09486	998.697	0.09326	998.697	0.08685	998.697	0.07633	998.697	0.06142	998.697	0.05015	998.697	0.04683	998.697	0.04555			998.573	0.09648	998.573	0.07222	998.573	0.05864	998.573	0.03757	998.573	0.02659	998.573	0.02407	998.573	0.02111	998.573	0.01509	998.573	0.01401	998.573	0.013
	999.179	0.09993	999.179	0.09798	999.179	0.09588	999.179	0.09428	999.179	0.08775	999.179	0.0769	999.179	0.06158	999.179	0.05016	999.179	0.04673	999.179	0.04545			999.055	0.09594	999.055	0.07183	999.055	0.05828	999.055	0.03722	999.055	0.0262	999.055	0.02358	999.055	0.02064	999.055	0.01489	999.055	0.01372	999.055	0.0127
	999.661	0.10124	999.661	0.09923	999.661	0.09706	999.661	0.09546	999.661	0.08879	999.661	0.07756	999.661	0.0618	999.661	0.0502	999.661	0.04667	999.661	0.04538			999.537	0.0956	999.537	0.07158	999.537	0.05805	999.537	0.03693	999.537	0.02589	999.537	0.02314	999.537	0.02023	999.537	0.01471	999.537	0.01346	999.537	0.01243
	1000.14	0.10268	1000.14	0.10063	1000.14	0.0984	1000.14	0.09678	1000.14	0.08995	1000.14	0.07832	1000.14	0.06207	1000.14	0.05028	1000.14	0.04664	1000.14	0.04532			1000.02	0.09544	1000.02	0.07146	1000.02	0.05793	1000.02	0.03673	1000.02	0.02564	1000.02	0.02275	1000.02	0.01988	1000.02	0.01456	1000.02	0.01323	1000.02	0.01219
	1000.63	0.10423	1000.63	0.10218	1000.63	0.09987	1000.63	0.09821	1000.63	0.0912	1000.63	0.07915	1000.63	0.06237	1000.63	0.05037	1000.63	0.04663	1000.63	0.04527			1000.5	0.09547	1000.5	0.07149	1000.5	0.0579	1000.5	0.0366	1000.5	0.02545	1000.5	0.0224	1000.5	0.01959	1000.5	0.01444	1000.5	0.01303	1000.5	0.01198
	1001.11	0.10587	1001.11	0.10383	1001.11	0.10145	1001.11	0.09973	1001.11	0.09253	1001.11	0.08004	1001.11	0.0627	1001.11	0.05047	1001.11	0.04664	1001.11	0.04522			1000.98	0.09571	1000.98	0.07168	1000.98	0.05797	1000.98	0.03653	1000.98	0.02531	1000.98	0.02209	1000.98	0.01936	1000.98	0.01435	1000.98	0.01287	1000.98	0.01179
	1001.59	0.1076	1001.59	0.10557	1001.59	0.10311	1001.59	0.10133	1001.59	0.09392	1001.59	0.081	1001.59	0.06305	1001.59	0.05057	1001.59	0.04666	1001.59	0.04516			1001.47	0.09614	1001.47	0.07202	1001.47	0.05814	1001.47	0.03653	1001.47	0.02524	1001.47	0.02182	1001.47	0.01918	1001.47	0.01428	1001.47	0.01274	1001.47	0.01163
	1002.07	0.10941	1002.07	0.1074	1002.07	0.10486	1002.07	0.10299	1002.07	0.09537	1002.07	0.08204	1002.07	0.06341	1002.07	0.05067	1002.07	0.04669	1002.07	0.0451			1001.95	0.09677	1001.95	0.07251	1001.95	0.05842	1001.95	0.03661	1001.95	0.0252	1001.95	0.0216	1001.95	0.01904	1001.95	0.01425	1001.95	0.01263	1001.95	0.01149
	1002.55	0.11131	1002.55	0.1093	1002.55	0.1067	1002.55	0.10473	1002.55	0.09689	1002.55	0.08315	1002.55	0.06379	1002.55	0.05078	1002.55	0.04673	1002.55	0.04505			1002.43	0.09757	1002.43	0.07313	1002.43	0.05882	1002.43	0.03677	1002.43	0.02523	1002.43	0.02145	1002.43	0.01896	1002.43	0.01424	1002.43	0.01254	1002.43	0.01138
	1003.04	0.1133	1003.04	0.11126	1003.04	0.1086	1003.04	0.10653	1003.04	0.09848	1003.04	0.08433	1003.04	0.06419	1003.04	0.05089	1003.04	0.04678	1003.04	0.04499			1002.91	0.09852	1002.91	0.07385	1002.91	0.05931	1002.91	0.03701	1002.91	0.02531	1002.91	0.02138	1002.91	0.01892	1002.91	0.01425	1002.91	0.01248	1002.91	0.01128
	1003.52	0.11536	1003.52	0.11327	1003.52	0.11056	1003.52	0.10838	1003.52	0.10012	1003.52	0.08558	1003.52	0.06462	1003.52	0.05101	1003.52	0.04684	1003.52	0.04493			1003.39	0.09961	1003.39	0.07467	1003.39	0.05991	1003.39	0.03731	1003.39	0.02544	1003.39	0.02136	1003.39	0.01894	1003.39	0.01429	1003.39	0.01243	1003.39	0.0112
	1004	0.11747	1004	0.1153	1004	0.11256	1004	0.11026	1004	0.10179	1004	0.08687	1004	0.06506	1004	0.05114	1004	0.04689	1004	0.04487			1003.88	0.10084	1003.88	0.07559	1003.88	0.06058	1003.88	0.03769	1003.88	0.02562	1003.88	0.02138	1003.88	0.01898	1003.88	0.01434	1003.88	0.01239	1003.88	0.01113
	1004.48	0.1196	1004.48	0.11731	1004.48	0.11455	1004.48	0.11213	1004.48	0.10345	1004.48	0.08817	1004.48	0.06551	1004.48	0.05126	1004.48	0.04694	1004.48	0.04481			1004.36	0.10221	1004.36	0.07661	1004.36	0.06133	1004.36	0.03813	1004.36	0.02583	1004.36	0.02144	1004.36	0.01906	1004.36	0.01441	1004.36	0.01237	1004.36	0.01108
	1004.96	0.12169	1004.96	0.11927	1004.96	0.11651	1004.96	0.11398	1004.96	0.1051	1004.96	0.08945	1004.96	0.06598	1004.96	0.05137	1004.96	0.04699	1004.96	0.04475			1004.84	0.10373	1004.84	0.07773	1004.84	0.06215	1004.84	0.03862	1004.84	0.02606	1004.84	0.0215	1004.84	0.01916	1004.84	0.01449	1004.84	0.01236	1004.84	0.01104
	1005.45	0.12374	1005.45	0.12116	1005.45	0.11842	1005.45	0.11578	1005.45	0.1067	1005.45	0.09069	1005.45	0.06645	1005.45	0.05148	1005.45	0.04704	1005.45	0.04469			1005.32	0.10542	1005.32	0.07899	1005.32	0.06304	1005.32	0.03914	1005.32	0.0263	1005.32	0.02155	1005.32	0.01927	1005.32	0.01459	1005.32	0.01236	1005.32	0.01102
	1005.93	0.1257	1005.93	0.12298	1005.93	0.12025	1005.93	0.11753	1005.93	0.10825	1005.93	0.09186	1005.93	0.06692	1005.93	0.05159	1005.93	0.04708	1005.93	0.04466			1005.8	0.10727	1005.8	0.08038	1005.8	0.06401	1005.8	0.0397	1005.8	0.02657	1005.8	0.02158	1005.8	0.01939	1005.8	0.01471	1005.8	0.01238	1005.8	0.01101
	1006.41	0.12756	1006.41	0.12471	1006.41	0.12199	1006.41	0.1192	1006.41	0.10973	1006.41	0.09297	1006.41	0.06739	1006.41	0.05169	1006.41	0.04713	1006.41	0.04463			1006.29	0.10926	1006.29	0.08188	1006.29	0.06507	1006.29	0.04028	1006.29	0.02687	1006.29	0.02162	1006.29	0.01952	1006.29	0.01485	1006.29	0.0124	1006.29	0.011
	1006.89	0.12931	1006.89	0.12634	1006.89	0.12362	1006.89	0.12079	1006.89	0.11113	1006.89	0.09401	1006.89	0.06786	1006.89	0.05179	1006.89	0.04719	1006.89	0.04462			1006.77	0.11138	1006.77	0.08347	1006.77	0.06622	1006.77	0.04091	1006.77	0.02719	1006.77	0.02166	1006.77	0.01967	1006.77	0.01501	1006.77	0.01244	1006.77	0.011
	1007.38	0.1309	1007.38	0.12786	1007.38	0.1251	1007.38	0.12226	1007.38	0.11243	1007.38	0.09497	1007.38	0.06832	1007.38	0.0519	1007.38	0.04724	1007.38	0.04461			1007.25	0.11361	1007.25	0.08515	1007.25	0.06749	1007.25	0.04157	1007.25	0.02755	1007.25	0.02174	1007.25	0.01981	1007.25	0.01517	1007.25	0.01249	1007.25	0.01102
	1007.86	0.13232	1007.86	0.12924	1007.86	0.1264	1007.86	0.12358	1007.86	0.11358	1007.86	0.09585	1007.86	0.06875	1007.86	0.05201	1007.86	0.04729	1007.86	0.0446			1007.73	0.11594	1007.73	0.08691	1007.73	0.06885	1007.73	0.0423	1007.73	0.02798	1007.73	0.02185	1007.73	0.02	1007.73	0.01536	1007.73	0.01255	1007.73	0.01104
	1008.34	0.13351	1008.34	0.13043	1008.34	0.12749	1008.34	0.1247	1008.34	0.11458	1008.34	0.09664	1008.34	0.06915	1008.34	0.05211	1008.34	0.04733	1008.34	0.04459			1008.21	0.1184	1008.21	0.08877	1008.21	0.07034	1008.21	0.04308	1008.21	0.02844	1008.21	0.02199	1008.21	0.02019	1008.21	0.01556	1008.21	0.01263	1008.21	0.01107
	1008.82	0.13446	1008.82	0.1314	1008.82	0.12835	1008.82	0.12559	1008.82	0.11538	1008.82	0.09732	1008.82	0.06952	1008.82	0.0522	1008.82	0.04734	1008.82	0.04457			1008.7	0.121	1008.7	0.09073	1008.7	0.07194	1008.7	0.04394	1008.7	0.02895	1008.7	0.02218	1008.7	0.02044	1008.7	0.01578	1008.7	0.01272	1008.7	0.01112
	1009.3	0.13515	1009.3	0.13212	1009.3	0.12896	1009.3	0.12625	1009.3	0.11598	1009.3	0.09789	1009.3	0.06988	1009.3	0.05229	1009.3	0.04735	1009.3	0.04455			1009.18	0.12375	1009.18	0.0928	1009.18	0.07364	1009.18	0.04489	1009.18	0.0295	1009.18	0.02241	1009.18	0.02072	1009.18	0.01601	1009.18	0.01283	1009.18	0.01119
	1009.79	0.13558	1009.79	0.13259	1009.79	0.12934	1009.79	0.12665	1009.79	0.11638	1009.79	0.09834	1009.79	0.07023	1009.79	0.05238	1009.79	0.04735	1009.79	0.04454			1009.66	0.12667	1009.66	0.095	1009.66	0.07542	1009.66	0.04589	1009.66	0.03009	1009.66	0.02267	1009.66	0.02105	1009.66	0.01627	1009.66	0.01295	1009.66	0.01127
																							1010.14	0.12974	1010.14	0.09731	1010.14	0.07725	1010.14	0.04696	1010.14	0.0307	1010.14	0.02295	1010.14	0.02141	1010.14	0.01654	1010.14	0.01309	1010.14	0.01137

## Sheet: Supplemenrary Figure 8
Supplementary Figure 8b	Photoabsorbers concentration（mM）	PEG-GelMA/Ponceau 4R
	1	0.1279	0.1357	0.1187
	1.5	0.15	0.1577	0.1434
	2	0.17647	0.1842	0.1657
	2.5	0.204	0.2127	0.1981
	3	0.21324	0.2248	0.2058
Supplementary Figure 8d	Photoabsorbers concentration（mM）	PEG-GelMA/Tartrazine			PEG-GelMA/Ponceau 4R
	1	0.1838	0.1847	0.17954	0.1764	0.1814	0.1729
	2	0.1471	0.1511	0.1419	0.1588	0.1617	0.1546
	3	0.2147	0.2268	0.2058	0.2206	0.2142	0.2317

[truncated: 3 more sheets: Supplemenrary Figure 10, Supplemenrary Figure 12, Supplemenrary Figure 13]
